# Supplementary material for: μ-Oxido-bis­({2,2′-[o-phenylenebis(nitrilo­methylidyne)]diphenolato}iron(III)) methanol monosolvate dihydrate
Source: Acta Crystallogr Sect E Struct Rep Online. 2010 Aug 11;66(Pt 9):m1090. doi: 10.1107/S1600536810031533 (PMC3007942; doi:10.1107/S1600536810031533)
Supplement: Supplementary file 1 [file e-66-m1090-sup1.cif]

##############################################################################
###                                                                        ###
###        Electronic paper (Acta Crystallographica Section E)             ###
###                                                                        ###
##############################################################################
#                                                                            #
# This CIF contains the data in a paper accepted for publication in Acta     #
# Crystallographica Section E. It conforms to the requirements of Notes      #
# for Authors for Section E, and has been peer reviewed under the auspices   #
# of the IUCr Commission on Journals.                                        #
#                                                                            #
# Full details of the Crystallographic Information File format               #
# are given in the paper "The Crystallographic Information File (CIF):       #
# a New Standard Archive File for Crystallography" by S. R. Hall, F. H.      #
# Allen and I. D. Brown [Acta Cryst. (1991), A47, 655-685].                  #
#                                                                            #
# The current version of the core CIF dictionary is obtainable from          #
# ftp://ftp.iucr.org/pub/cif_core.dic. The current version number is 2.4.    #
#                                                                            #
# Software is freely available for graphical display of the structure(s) in  #
# this CIF.  For information consult the CIF home page http://www.iucr.org/  #
# cif/home.html                                                              #
#                                                                            #
# This file may be used for bona fide research purposes within the           #
# scientific community so long as proper attribution is given to the journal # 
# article from which it was obtained.                                        #
#                                                                            #
##############################################################################
                                             
data_I
_audit_creation_method     'SHELXTL (Sheldrick, 2008)'
_chemical_name_systematic
;
\m-Oxido-bis({2,2'-[<i>o</i>-
phenylenebis(nitrilomethylidyne)]diphenolato}iron(III))
methanol monosolvate dihydrate
;
_chemical_name_common     ?
_chemical_formula_moiety     'C40 H28 Fe2 N4 O5, C H4 O, H4 O2'
_chemical_formula_sum     'C41 H36 Fe2 N4 O8'
_chemical_formula_iupac     '[Fe2 (C20 H14 N2 O2)2 O], C H4 O, 2H2 O'
_chemical_formula_weight     824.44
_chemical_melting_point     446.6
_symmetry_cell_setting     triclinic
_symmetry_space_group_name_H-M     'P -1'
_symmetry_space_group_name_Hall     '-P 1 '
loop_
    _symmetry_equiv_pos_as_xyz
    'x, y, z'
    '-x, -y, -z'
_cell_length_a     13.042(3)
_cell_length_b     13.249(3)
_cell_length_c     13.724(3)
_cell_angle_alpha     116.60(3)
_cell_angle_beta     110.50(3)
_cell_angle_gamma     93.80(3)
_cell_volume     1914.4(12)
_cell_formula_units_Z     2
_cell_measurement_reflns_used     7899
_cell_measurement_theta_min     2.7019
_cell_measurement_theta_max     28.9186
_cell_measurement_temperature     298(2)
_exptl_crystal_description     Prism
_exptl_crystal_colour     red
_exptl_crystal_size_max     0.22
_exptl_crystal_size_mid     0.20
_exptl_crystal_size_min     0.20
_exptl_crystal_density_diffrn     1.427
_exptl_crystal_density_meas     ?
_exptl_crystal_density_method     'not measured'
_exptl_crystal_F_000     848
_exptl_absorpt_coefficient_mu     0.816
_exptl_absorpt_correction_type     multi-scan
_exptl_absorpt_process_details     '(ABSCOR; Higashi, 1995)'
_exptl_absorpt_correction_T_min     0.8409
_exptl_absorpt_correction_T_max     0.8538
_exptl_special_details     ?
_diffrn_ambient_temperature     298(2)
_diffrn_radiation_type     MoK\a
_diffrn_radiation_wavelength     0.71073
_diffrn_radiation_source     'fine-focus sealed tube'
_diffrn_radiation_monochromator     graphite
_diffrn_measurement_device_type     'Rigaku <b>Model?</b> CCD area-detector'
_diffrn_measurement_method     'phi and omega scans'
_diffrn_detector_area_resol_mean     14.63
_diffrn_reflns_number     15784
_diffrn_reflns_av_R_equivalents     0.0402
_diffrn_reflns_av_sigmaI/netI     0.0599
_diffrn_reflns_theta_min     3.01
_diffrn_reflns_theta_max     25.34
_diffrn_reflns_theta_full     25.34
_diffrn_measured_fraction_theta_max     0.980
_diffrn_measured_fraction_theta_full     0.980
_diffrn_reflns_limit_h_min     -13
_diffrn_reflns_limit_h_max     15
_diffrn_reflns_limit_k_min     -15
_diffrn_reflns_limit_k_max     15
_diffrn_reflns_limit_l_min     -13
_diffrn_reflns_limit_l_max     16
_diffrn_standards_number     0
_diffrn_standards_interval_count     0
_diffrn_standards_interval_time     0
_diffrn_standards_decay_%     0
_refine_special_details
;
 Refinement of F^2^ against ALL reflections.  The weighted R-factor wR and
 goodness of fit S are based on F^2^, conventional R-factors R are based
 on F, with F set to zero for negative F^2^. The threshold expression of
 F^2^ > 2sigma(F^2^) is used only for calculating R-factors(gt) etc. and is
 not relevant to the choice of reflections for refinement.  R-factors based
 on F^2^ are statistically about twice as large as those based on F, and R-
 factors based on ALL data will be even larger.
;
_reflns_number_total     6858
_reflns_number_gt     4753
_reflns_threshold_expression     >2sigma(I)
_refine_ls_structure_factor_coef     Fsqd
_refine_ls_matrix_type     full
_refine_ls_R_factor_all     0.0750
_refine_ls_R_factor_gt     0.0510
_refine_ls_wR_factor_gt     0.1411
_refine_ls_wR_factor_ref     0.1579
_refine_ls_goodness_of_fit_ref     1.050
_refine_ls_restrained_S_all     1.050
_refine_ls_number_reflns     6858
_refine_ls_number_parameters     519
_refine_ls_number_restraints     4
_refine_ls_hydrogen_treatment     constr
_refine_ls_weighting_scheme     calc
_refine_ls_weighting_details
         'calc w=1/[\s^2^(Fo^2^)+(0.0832P)^2^+0.0000P] where P=(Fo^2^+2Fc^2^)/3'
_atom_sites_solution_hydrogens     geom
_atom_sites_solution_primary     direct
_atom_sites_solution_secondary     difmap
_refine_ls_shift/su_max     0.000
_refine_ls_shift/su_mean     0.000
_refine_diff_density_max     0.593
_refine_diff_density_min     -0.339
_refine_ls_extinction_method     none
_refine_ls_extinction_coef     ?
loop_
    _atom_type_symbol
    _atom_type_description
    _atom_type_scat_dispersion_real
    _atom_type_scat_dispersion_imag
    _atom_type_scat_source
    'C' 'C' 0.0033 0.0016
                         'International Tables Vol C Tables 4.2.6.8 and 6.1.1.4'
    'H' 'H' 0.0000 0.0000
                         'International Tables Vol C Tables 4.2.6.8 and 6.1.1.4'
    'N' 'N' 0.0061 0.0033
                         'International Tables Vol C Tables 4.2.6.8 and 6.1.1.4'
    'O' 'O' 0.0106 0.0060
                         'International Tables Vol C Tables 4.2.6.8 and 6.1.1.4'
    'Fe' 'Fe' 0.3463 0.8444
                         'International Tables Vol C Tables 4.2.6.8 and 6.1.1.4'
_computing_data_collection     'CrystalClear (Rigaku, 2008)'
_computing_cell_refinement     'CrystalClear (Rigaku, 2008)'
_computing_data_reduction     'CrystalClear (Rigaku, 2008)'
_computing_structure_solution     'SHELXS97 (Sheldrick, 2008)'
_computing_structure_refinement     'SHELXL97 (Sheldrick, 2008)'
_computing_molecular_graphics     'DIAMOND (Brandenburg, 2006)'
_computing_publication_material     'SHELXTL (Sheldrick, 2008)'
loop_
    _atom_site_type_symbol
    _atom_site_label
    _atom_site_fract_x
    _atom_site_fract_y
    _atom_site_fract_z
    _atom_site_U_iso_or_equiv
    _atom_site_adp_type
    _atom_site_calc_flag
    _atom_site_refinement_flags
    _atom_site_occupancy
    _atom_site_disorder_assembly
    _atom_site_disorder_group
    Fe Fe1 0.29364(4) 0.63148(4) 0.11270(5) 0.04383(19) Uani d . 1 . .
    Fe Fe2 0.31765(4) 0.64507(4) 0.37482(4) 0.04180(19) Uani d . 1 . .
    O O1 0.2687(3) 0.7573(2) 0.0824(3) 0.0654(8) Uani d . 1 . .
    O O2 0.4527(2) 0.6843(2) 0.1582(3) 0.0634(8) Uani d . 1 . .
    O O3 0.1917(2) 0.6451(2) 0.4169(2) 0.0561(7) Uani d . 1 . .
    O O4 0.3020(2) 0.4836(2) 0.3307(3) 0.0613(8) Uani d . 1 . .
    O O5 0.2735(2) 0.6584(2) 0.2435(2) 0.0512(7) Uani d . 1 . .
    O O6 0.1044(3) 0.5981(4) 0.6541(4) 0.1005(12) Uani d . 1 . .
    H H6 0.0414 0.6072 0.6256 0.151 Uiso calc R 1 . .
    O O7 0.1409(4) 0.4394(4) 0.4574(3) 0.1024(12) Uani d D 1 . .
    O O8 0.4974(9) 0.0920(8) 0.9275(10) 0.103(3) Uani d P 0.439(4) . .
    O O9 0.4522(8) 0.1400(10) 0.8664(11) 0.077(5) Uani d P 0.367(14) . .
    O O10 0.5116(18) 0.0771(17) 0.8511(15) 0.068(10) Uani d P 0.194(14) . .
    N N1 0.1355(2) 0.5283(3) -0.0380(3) 0.0431(7) Uani d . 1 . .
    N N2 0.3115(3) 0.4595(3) 0.0466(3) 0.0433(7) Uani d . 1 . .
    N N3 0.3882(2) 0.8219(3) 0.5153(3) 0.0432(7) Uani d . 1 . .
    N N4 0.4954(2) 0.6660(2) 0.4389(3) 0.0408(7) Uani d . 1 . .
    C C1 0.1774(4) 0.7752(4) 0.0167(4) 0.0558(10) Uani d . 1 . .
    C C2 0.1821(4) 0.8892(4) 0.0354(5) 0.0755(14) Uani d . 1 . .
    H H2 0.2464 0.9502 0.0955 0.091 Uiso calc R 1 . .
    C C3 0.0925(5) 0.9108(5) -0.0347(6) 0.0900(17) Uani d . 1 . .
    H H3 0.0971 0.9865 -0.0215 0.108 Uiso calc R 1 . .
    C C4 -0.0050(5) 0.8223(5) -0.1247(6) 0.0900(17) Uani d . 1 . .
    H H4 -0.0641 0.8379 -0.1732 0.108 Uiso calc R 1 . .
    C C5 -0.0128(4) 0.7132(4) -0.1409(5) 0.0703(13) Uani d . 1 . .
    H H5 -0.0794 0.6545 -0.1992 0.084 Uiso calc R 1 . .
    C C6 0.0777(3) 0.6856(4) -0.0714(4) 0.0529(10) Uani d . 1 . .
    C C7 0.0635(3) 0.5673(4) -0.0968(3) 0.0502(10) Uani d . 1 . .
    H H7 -0.0032 0.5130 -0.1613 0.060 Uiso calc R 1 . .
    C C8 0.1129(3) 0.4083(3) -0.0722(3) 0.0434(9) Uani d . 1 . .
    C C9 0.0074(3) 0.3275(4) -0.1464(4) 0.0544(10) Uani d . 1 . .
    H H9 -0.0557 0.3503 -0.1787 0.065 Uiso calc R 1 . .
    C C10 -0.0034(4) 0.2133(4) -0.1720(4) 0.0692(13) Uani d . 1 . .
    H H10 -0.0740 0.1590 -0.2226 0.083 Uiso calc R 1 . .
    C C11 0.0890(4) 0.1786(4) -0.1238(4) 0.0688(13) Uani d . 1 . .
    H H11 0.0800 0.1016 -0.1404 0.083 Uiso calc R 1 . .
    C C12 0.1933(4) 0.2558(4) -0.0520(4) 0.0597(11) Uani d . 1 . .
    H H12 0.2553 0.2313 -0.0203 0.072 Uiso calc R 1 . .
    C C13 0.2079(3) 0.3717(3) -0.0258(3) 0.0426(9) Uani d . 1 . .
    C C14 0.4083(3) 0.4325(4) 0.0679(4) 0.0511(10) Uani d . 1 . .
    H H14 0.4054 0.3534 0.0367 0.061 Uiso calc R 1 . .
    C C15 0.5183(3) 0.5133(4) 0.1349(3) 0.0508(10) Uani d . 1 . .
    C C16 0.6140(4) 0.4682(5) 0.1558(4) 0.0675(13) Uani d . 1 . .
    H H16 0.6028 0.3884 0.1278 0.081 Uiso calc R 1 . .
    C C17 0.7222(4) 0.5385(6) 0.2158(5) 0.0794(16) Uani d . 1 . .
    H H17 0.7839 0.5074 0.2313 0.095 Uiso calc R 1 . .
    C C18 0.7388(4) 0.6556(6) 0.2532(4) 0.0799(16) Uani d . 1 . .
    H H18 0.8125 0.7031 0.2921 0.096 Uiso calc R 1 . .
    C C19 0.6498(4) 0.7042(5) 0.2346(4) 0.0702(13) Uani d . 1 . .
    H H19 0.6635 0.7838 0.2604 0.084 Uiso calc R 1 . .
    C C20 0.5363(3) 0.6337(4) 0.1761(4) 0.0548(11) Uani d . 1 . .
    C C21 0.1505(3) 0.7323(4) 0.4700(4) 0.0517(10) Uani d . 1 . .
    C C22 0.0402(4) 0.7060(4) 0.4609(4) 0.0624(12) Uani d . 1 . .
    H H22 -0.0027 0.6284 0.4162 0.075 Uiso calc R 1 . .
    C C23 -0.0049(4) 0.7924(5) 0.5166(5) 0.0818(16) Uani d . 1 . .
    H H23 -0.0777 0.7725 0.5099 0.098 Uiso calc R 1 . .
    C C24 0.0557(5) 0.9092(5) 0.5830(6) 0.101(2) Uani d . 1 . .
    H H24 0.0229 0.9676 0.6177 0.121 Uiso calc R 1 . .
    C C25 0.1636(4) 0.9372(4) 0.5965(5) 0.0924(18) Uani d . 1 . .
    H H25 0.2060 1.0151 0.6449 0.111 Uiso calc R 1 . .
    C C26 0.2139(4) 0.8500(4) 0.5382(4) 0.0590(11) Uani d . 1 . .
    C C27 0.3295(4) 0.8878(4) 0.5621(4) 0.0578(11) Uani d . 1 . .
    H H27 0.3662 0.9668 0.6161 0.069 Uiso calc R 1 . .
    C C28 0.5039(3) 0.8682(3) 0.5481(3) 0.0424(9) Uani d . 1 . .
    C C29 0.5628(3) 0.9868(3) 0.6164(4) 0.0525(10) Uani d . 1 . .
    H H29 0.5259 1.0428 0.6464 0.063 Uiso calc R 1 . .
    C C30 0.6742(4) 1.0215(4) 0.6398(4) 0.0614(11) Uani d . 1 . .
    H H30 0.7124 1.1007 0.6847 0.074 Uiso calc R 1 . .
    C C31 0.7297(4) 0.9379(4) 0.5960(4) 0.0645(12) Uani d . 1 . .
    H H31 0.8055 0.9614 0.6125 0.077 Uiso calc R 1 . .
    C C32 0.6732(3) 0.8196(4) 0.5278(4) 0.0558(11) Uani d . 1 . .
    H H32 0.7105 0.7644 0.4972 0.067 Uiso calc R 1 . .
    C C33 0.5609(3) 0.7839(3) 0.5052(3) 0.0427(9) Uani d . 1 . .
    C C34 0.5450(3) 0.5817(3) 0.4215(3) 0.0449(9) Uani d . 1 . .
    H H34 0.6239 0.6026 0.4540 0.054 Uiso calc R 1 . .
    C C35 0.4890(3) 0.4598(3) 0.3569(3) 0.0432(9) Uani d . 1 . .
    C C36 0.5582(4) 0.3811(3) 0.3384(4) 0.0558(10) Uani d . 1 . .
    H H36 0.6362 0.4106 0.3696 0.067 Uiso calc R 1 . .
    C C37 0.5117(4) 0.2625(4) 0.2752(4) 0.0658(12) Uani d . 1 . .
    H H37 0.5577 0.2118 0.2625 0.079 Uiso calc R 1 . .
    C C38 0.3965(4) 0.2190(4) 0.2305(4) 0.0693(13) Uani d . 1 . .
    H H38 0.3649 0.1384 0.1866 0.083 Uiso calc R 1 . .
    C C39 0.3272(4) 0.2930(4) 0.2499(4) 0.0691(13) Uani d . 1 . .
    H H39 0.2498 0.2615 0.2209 0.083 Uiso calc R 1 . .
    C C40 0.3718(3) 0.4161(3) 0.3133(4) 0.0503(10) Uani d . 1 . .
    C C41 0.1861(5) 0.7092(5) 0.7313(5) 0.0967(18) Uani d . 1 . .
    H H41A 0.1500 0.7682 0.7646 0.145 Uiso calc R 1 . .
    H H41B 0.2180 0.7274 0.6859 0.145 Uiso calc R 1 . .
    H H41C 0.2453 0.7068 0.7952 0.145 Uiso calc R 1 . .
    H H7WB 0.1494 0.5026 0.5366 0.116 Uiso d RD 1 . .
    H H7WA 0.1725 0.4961 0.4429 0.116 Uiso d RD 1 . .
loop_
    _atom_site_aniso_label
    _atom_site_aniso_U_11
    _atom_site_aniso_U_22
    _atom_site_aniso_U_33
    _atom_site_aniso_U_12
    _atom_site_aniso_U_13
    _atom_site_aniso_U_23
    Fe1 0.0386(3) 0.0414(3) 0.0389(3) 0.0049(3) 0.0090(2) 0.0168(3)
    Fe2 0.0351(3) 0.0388(3) 0.0406(3) 0.0037(2) 0.0097(2) 0.0171(3)
    O1 0.0621(19) 0.0489(16) 0.0628(19) 0.0002(14) 0.0035(15) 0.0300(15)
    O2 0.0445(16) 0.0534(17) 0.071(2) 0.0017(14) 0.0187(15) 0.0212(15)
    O3 0.0485(16) 0.0500(16) 0.0631(18) 0.0052(14) 0.0257(14) 0.0227(14)
    O4 0.0406(15) 0.0438(15) 0.086(2) 0.0047(13) 0.0159(15) 0.0312(15)
    O5 0.0489(15) 0.0534(15) 0.0409(15) 0.0117(13) 0.0140(12) 0.0198(13)
    O6 0.082(3) 0.105(3) 0.094(3) 0.013(2) 0.025(2) 0.044(2)
    O7 0.104(3) 0.107(3) 0.084(3) -0.006(2) 0.033(2) 0.048(2)
    O8 0.151(9) 0.083(6) 0.102(7) 0.030(6) 0.061(7) 0.064(6)
    O9 0.056(6) 0.060(6) 0.130(9) 0.008(5) 0.036(6) 0.063(6)
    O10 0.069(14) 0.057(12) 0.036(10) -0.037(10) 0.033(8) -0.009(7)
    N1 0.0367(17) 0.0464(18) 0.0414(18) 0.0088(15) 0.0140(14) 0.0206(15)
    N2 0.0392(17) 0.0455(17) 0.0414(18) 0.0088(15) 0.0137(14) 0.0218(15)
    N3 0.0376(17) 0.0428(17) 0.0430(18) 0.0070(15) 0.0128(15) 0.0204(14)
    N4 0.0364(16) 0.0388(16) 0.0364(17) 0.0026(14) 0.0103(14) 0.0154(14)
    C1 0.064(3) 0.051(2) 0.057(3) 0.015(2) 0.025(2) 0.032(2)
    C2 0.077(3) 0.064(3) 0.087(4) 0.015(3) 0.026(3) 0.046(3)
    C3 0.092(4) 0.077(4) 0.136(5) 0.038(3) 0.053(4) 0.075(4)
    C4 0.072(4) 0.097(4) 0.128(5) 0.038(3) 0.032(4) 0.082(4)
    C5 0.053(3) 0.078(3) 0.083(3) 0.026(3) 0.021(2) 0.047(3)
    C6 0.054(3) 0.056(2) 0.054(3) 0.020(2) 0.023(2) 0.031(2)
    C7 0.037(2) 0.058(2) 0.042(2) 0.0086(19) 0.0101(17) 0.0205(19)
    C8 0.039(2) 0.040(2) 0.039(2) 0.0032(17) 0.0140(17) 0.0138(17)
    C9 0.040(2) 0.056(3) 0.050(2) 0.001(2) 0.0145(19) 0.019(2)
    C10 0.057(3) 0.052(3) 0.063(3) -0.014(2) 0.015(2) 0.012(2)
    C11 0.075(3) 0.043(2) 0.072(3) 0.000(2) 0.024(3) 0.024(2)
    C12 0.065(3) 0.049(2) 0.060(3) 0.012(2) 0.021(2) 0.029(2)
    C13 0.044(2) 0.040(2) 0.035(2) 0.0047(18) 0.0138(17) 0.0149(17)
    C14 0.054(3) 0.057(2) 0.051(2) 0.020(2) 0.022(2) 0.033(2)
    C15 0.038(2) 0.073(3) 0.043(2) 0.013(2) 0.0155(19) 0.032(2)
    C16 0.057(3) 0.105(4) 0.067(3) 0.036(3) 0.033(2) 0.057(3)
    C17 0.043(3) 0.146(5) 0.062(3) 0.033(3) 0.022(2) 0.061(4)
    C18 0.038(3) 0.131(5) 0.049(3) 0.004(3) 0.013(2) 0.035(3)
    C19 0.047(3) 0.083(3) 0.051(3) -0.005(3) 0.016(2) 0.019(2)
    C20 0.038(2) 0.076(3) 0.043(2) 0.007(2) 0.0164(19) 0.026(2)
    C21 0.040(2) 0.062(3) 0.045(2) 0.007(2) 0.0121(19) 0.026(2)
    C22 0.044(2) 0.075(3) 0.056(3) 0.009(2) 0.018(2) 0.027(2)
    C23 0.042(3) 0.102(4) 0.072(3) 0.013(3) 0.020(3) 0.024(3)
    C24 0.058(3) 0.092(4) 0.119(5) 0.027(3) 0.044(3) 0.022(4)
    C25 0.067(3) 0.059(3) 0.113(5) 0.012(3) 0.040(3) 0.012(3)
    C26 0.046(2) 0.055(3) 0.067(3) 0.013(2) 0.024(2) 0.023(2)
    C27 0.051(2) 0.043(2) 0.059(3) 0.006(2) 0.018(2) 0.015(2)
    C28 0.040(2) 0.042(2) 0.035(2) 0.0020(17) 0.0100(17) 0.0169(17)
    C29 0.054(3) 0.039(2) 0.051(2) 0.0057(19) 0.019(2) 0.0158(18)
    C30 0.052(3) 0.047(2) 0.056(3) -0.007(2) 0.014(2) 0.013(2)
    C31 0.042(2) 0.058(3) 0.070(3) -0.006(2) 0.020(2) 0.019(2)
    C32 0.042(2) 0.048(2) 0.057(3) 0.0008(19) 0.018(2) 0.014(2)
    C33 0.038(2) 0.041(2) 0.036(2) -0.0014(17) 0.0097(17) 0.0158(17)
    C34 0.039(2) 0.049(2) 0.043(2) 0.0033(18) 0.0144(18) 0.0241(18)
    C35 0.048(2) 0.041(2) 0.038(2) 0.0071(18) 0.0160(18) 0.0213(17)
    C36 0.060(3) 0.049(2) 0.059(3) 0.017(2) 0.024(2) 0.029(2)
    C37 0.077(3) 0.058(3) 0.070(3) 0.030(3) 0.034(3) 0.035(2)
    C38 0.076(3) 0.040(2) 0.070(3) 0.011(2) 0.014(3) 0.024(2)
    C39 0.052(3) 0.050(3) 0.080(3) 0.001(2) 0.005(2) 0.031(2)
    C40 0.048(2) 0.041(2) 0.052(2) 0.0055(19) 0.0114(19) 0.0236(19)
    C41 0.082(4) 0.111(5) 0.085(4) 0.017(4) 0.027(3) 0.047(4)
_geom_special_details
;
 All esds (except the esd in the dihedral angle between two l.s. planes)
 are estimated using the full covariance matrix.  The cell esds are taken
 into account individually in the estimation of esds in distances, angles
 and torsion angles; correlations between esds in cell parameters are only
 used when they are defined by crystal symmetry.  An approximate (isotropic)
 treatment of cell esds is used for estimating esds involving l.s. planes.
;
loop_
    _geom_bond_atom_site_label_1
    _geom_bond_atom_site_label_2
    _geom_bond_site_symmetry_2
    _geom_bond_distance
    _geom_bond_publ_flag
    Fe1 O5 . 1.786(3) ?
    Fe1 O1 . 1.912(3) ?
    Fe1 O2 . 1.921(3) ?
    Fe1 N2 . 2.106(3) ?
    Fe1 N1 . 2.123(3) ?
    Fe2 O5 . 1.784(3) ?
    Fe2 O4 . 1.919(3) ?
    Fe2 O3 . 1.922(3) ?
    Fe2 N3 . 2.116(3) ?
    Fe2 N4 . 2.119(3) ?
    O1 C1 . 1.329(5) ?
    O2 C20 . 1.325(5) ?
    O3 C21 . 1.327(5) ?
    O4 C40 . 1.325(5) ?
    O6 C41 . 1.424(6) ?
    O6 H6 . 0.8200 ?
    O7 H7WB . 0.9910 ?
    O7 H7WA . 0.9611 ?
    O8 O10 . 1.063(14) ?
    O8 O9 . 1.280(12) ?
    O9 O10 . 1.18(2) ?
    N1 C7 . 1.307(5) ?
    N1 C8 . 1.416(5) ?
    N2 C14 . 1.304(5) ?
    N2 C13 . 1.409(5) ?
    N3 C27 . 1.301(5) ?
    N3 C28 . 1.418(5) ?
    N4 C34 . 1.300(5) ?
    N4 C33 . 1.416(4) ?
    C1 C6 . 1.403(6) ?
    C1 C2 . 1.407(6) ?
    C2 C3 . 1.370(7) ?
    C2 H2 . 0.9300 ?
    C3 C4 . 1.386(8) ?
    C3 H3 . 0.9300 ?
    C4 C5 . 1.351(7) ?
    C4 H4 . 0.9300 ?
    C5 C6 . 1.421(6) ?
    C5 H5 . 0.9300 ?
    C6 C7 . 1.428(6) ?
    C7 H7 . 0.9300 ?
    C8 C9 . 1.387(5) ?
    C8 C13 . 1.408(5) ?
    C9 C10 . 1.376(6) ?
    C9 H9 . 0.9300 ?
    C10 C11 . 1.374(7) ?
    C10 H10 . 0.9300 ?
    C11 C12 . 1.357(6) ?
    C11 H11 . 0.9300 ?
    C12 C13 . 1.393(5) ?
    C12 H12 . 0.9300 ?
    C14 C15 . 1.429(5) ?
    C14 H14 . 0.9300 ?
    C15 C20 . 1.404(6) ?
    C15 C16 . 1.413(5) ?
    C16 C17 . 1.365(7) ?
    C16 H16 . 0.9300 ?
    C17 C18 . 1.372(7) ?
    C17 H17 . 0.9300 ?
    C18 C19 . 1.366(7) ?
    C18 H18 . 0.9300 ?
    C19 C20 . 1.421(6) ?
    C19 H19 . 0.9300 ?
    C21 C26 . 1.403(6) ?
    C21 C22 . 1.405(6) ?
    C22 C23 . 1.364(6) ?
    C22 H22 . 0.9300 ?
    C23 C24 . 1.386(7) ?
    C23 H23 . 0.9300 ?
    C24 C25 . 1.356(7) ?
    C24 H24 . 0.9300 ?
    C25 C26 . 1.430(6) ?
    C25 H25 . 0.9300 ?
    C26 C27 . 1.428(6) ?
    C27 H27 . 0.9300 ?
    C28 C29 . 1.398(5) ?
    C28 C33 . 1.405(5) ?
    C29 C30 . 1.371(6) ?
    C29 H29 . 0.9300 ?
    C30 C31 . 1.388(6) ?
    C30 H30 . 0.9300 ?
    C31 C32 . 1.387(6) ?
    C31 H31 . 0.9300 ?
    C32 C33 . 1.387(5) ?
    C32 H32 . 0.9300 ?
    C34 C35 . 1.427(5) ?
    C34 H34 . 0.9300 ?
    C35 C40 . 1.400(5) ?
    C35 C36 . 1.418(5) ?
    C36 C37 . 1.369(6) ?
    C36 H36 . 0.9300 ?
    C37 C38 . 1.374(6) ?
    C37 H37 . 0.9300 ?
    C38 C39 . 1.379(6) ?
    C38 H38 . 0.9300 ?
    C39 C40 . 1.416(6) ?
    C39 H39 . 0.9300 ?
    C41 H41A . 0.9600 ?
    C41 H41B . 0.9600 ?
    C41 H41C . 0.9600 ?
loop_
    _geom_angle_atom_site_label_1
    _geom_angle_atom_site_label_2
    _geom_angle_atom_site_label_3
    _geom_angle_site_symmetry_1
    _geom_angle_site_symmetry_3
    _geom_angle
    _geom_angle_publ_flag
    O5 Fe1 O1 . . 109.47(13) ?
    O5 Fe1 O2 . . 109.06(13) ?
    O1 Fe1 O2 . . 89.13(13) ?
    O5 Fe1 N2 . . 102.31(12) ?
    O1 Fe1 N2 . . 147.27(13) ?
    O2 Fe1 N2 . . 87.79(13) ?
    O5 Fe1 N1 . . 106.82(12) ?
    O1 Fe1 N1 . . 87.13(12) ?
    O2 Fe1 N1 . . 143.05(12) ?
    N2 Fe1 N1 . . 76.19(12) ?
    O5 Fe2 O4 . . 110.14(13) ?
    O5 Fe2 O3 . . 107.68(12) ?
    O4 Fe2 O3 . . 90.01(12) ?
    O5 Fe2 N3 . . 102.33(12) ?
    O4 Fe2 N3 . . 146.57(13) ?
    O3 Fe2 N3 . . 87.54(12) ?
    O5 Fe2 N4 . . 106.81(12) ?
    O4 Fe2 N4 . . 87.08(12) ?
    O3 Fe2 N4 . . 144.17(12) ?
    N3 Fe2 N4 . . 75.93(12) ?
    C1 O1 Fe1 . . 133.1(3) ?
    C20 O2 Fe1 . . 131.4(3) ?
    C21 O3 Fe2 . . 130.6(3) ?
    C40 O4 Fe2 . . 131.8(3) ?
    Fe2 O5 Fe1 . . 146.68(16) ?
    C41 O6 H6 . . 109.5 ?
    H7WB O7 H7WA . . 90.6 ?
    O10 O8 O9 . . 59.4(14) ?
    O10 O9 O8 . . 51.1(9) ?
    O8 O10 O9 . . 69.5(12) ?
    C7 N1 C8 . . 121.2(3) ?
    C7 N1 Fe1 . . 125.4(3) ?
    C8 N1 Fe1 . . 113.4(2) ?
    C14 N2 C13 . . 120.9(3) ?
    C14 N2 Fe1 . . 124.9(3) ?
    C13 N2 Fe1 . . 114.2(2) ?
    C27 N3 C28 . . 121.3(3) ?
    C27 N3 Fe2 . . 123.7(3) ?
    C28 N3 Fe2 . . 114.8(2) ?
    C34 N4 C33 . . 120.2(3) ?
    C34 N4 Fe2 . . 125.6(2) ?
    C33 N4 Fe2 . . 114.2(2) ?
    O1 C1 C6 . . 123.0(4) ?
    O1 C1 C2 . . 118.1(4) ?
    C6 C1 C2 . . 118.8(4) ?
    C3 C2 C1 . . 120.3(5) ?
    C3 C2 H2 . . 119.9 ?
    C1 C2 H2 . . 119.9 ?
    C2 C3 C4 . . 121.5(5) ?
    C2 C3 H3 . . 119.2 ?
    C4 C3 H3 . . 119.2 ?
    C5 C4 C3 . . 119.0(5) ?
    C5 C4 H4 . . 120.5 ?
    C3 C4 H4 . . 120.5 ?
    C4 C5 C6 . . 121.9(5) ?
    C4 C5 H5 . . 119.1 ?
    C6 C5 H5 . . 119.1 ?
    C1 C6 C5 . . 118.4(4) ?
    C1 C6 C7 . . 123.4(4) ?
    C5 C6 C7 . . 118.2(4) ?
    N1 C7 C6 . . 126.0(4) ?
    N1 C7 H7 . . 117.0 ?
    C6 C7 H7 . . 117.0 ?
    C9 C8 C13 . . 119.3(4) ?
    C9 C8 N1 . . 125.4(4) ?
    C13 C8 N1 . . 115.2(3) ?
    C10 C9 C8 . . 119.7(4) ?
    C10 C9 H9 . . 120.1 ?
    C8 C9 H9 . . 120.1 ?
    C11 C10 C9 . . 120.7(4) ?
    C11 C10 H10 . . 119.6 ?
    C9 C10 H10 . . 119.6 ?
    C12 C11 C10 . . 120.6(4) ?
    C12 C11 H11 . . 119.7 ?
    C10 C11 H11 . . 119.7 ?
    C11 C12 C13 . . 120.3(4) ?
    C11 C12 H12 . . 119.9 ?
    C13 C12 H12 . . 119.8 ?
    C12 C13 C8 . . 119.3(4) ?
    C12 C13 N2 . . 125.6(4) ?
    C8 C13 N2 . . 115.1(3) ?
    N2 C14 C15 . . 126.0(4) ?
    N2 C14 H14 . . 117.0 ?
    C15 C14 H14 . . 117.0 ?
    C20 C15 C16 . . 118.4(4) ?
    C20 C15 C14 . . 123.6(4) ?
    C16 C15 C14 . . 117.9(4) ?
    C17 C16 C15 . . 121.9(5) ?
    C17 C16 H16 . . 119.0 ?
    C15 C16 H16 . . 119.0 ?
    C16 C17 C18 . . 119.1(5) ?
    C16 C17 H17 . . 120.4 ?
    C18 C17 H17 . . 120.4 ?
    C19 C18 C17 . . 121.7(5) ?
    C19 C18 H18 . . 119.1 ?
    C17 C18 H18 . . 119.1 ?
    C18 C19 C20 . . 120.3(5) ?
    C18 C19 H19 . . 119.9 ?
    C20 C19 H19 . . 119.9 ?
    O2 C20 C15 . . 123.3(4) ?
    O2 C20 C19 . . 118.2(4) ?
    C15 C20 C19 . . 118.5(4) ?
    O3 C21 C26 . . 122.6(3) ?
    O3 C21 C22 . . 118.8(4) ?
    C26 C21 C22 . . 118.5(4) ?
    C23 C22 C21 . . 121.0(5) ?
    C23 C22 H22 . . 119.5 ?
    C21 C22 H22 . . 119.5 ?
    C22 C23 C24 . . 121.4(5) ?
    C22 C23 H23 . . 119.3 ?
    C24 C23 H23 . . 119.3 ?
    C25 C24 C23 . . 119.0(5) ?
    C25 C24 H24 . . 120.5 ?
    C23 C24 H24 . . 120.5 ?
    C24 C25 C26 . . 121.7(5) ?
    C24 C25 H25 . . 119.2 ?
    C26 C25 H25 . . 119.2 ?
    C21 C26 C27 . . 124.1(4) ?
    C21 C26 C25 . . 118.3(4) ?
    C27 C26 C25 . . 117.3(4) ?
    N3 C27 C26 . . 126.0(4) ?
    N3 C27 H27 . . 117.0 ?
    C26 C27 H27 . . 117.0 ?
    C29 C28 C33 . . 119.3(3) ?
    C29 C28 N3 . . 126.0(3) ?
    C33 C28 N3 . . 114.7(3) ?
    C30 C29 C28 . . 120.9(4) ?
    C30 C29 H29 . . 119.6 ?
    C28 C29 H29 . . 119.6 ?
    C29 C30 C31 . . 119.6(4) ?
    C29 C30 H30 . . 120.2 ?
    C31 C30 H30 . . 120.2 ?
    C32 C31 C30 . . 120.7(4) ?
    C32 C31 H31 . . 119.7 ?
    C30 C31 H31 . . 119.7 ?
    C33 C32 C31 . . 119.9(4) ?
    C33 C32 H32 . . 120.0 ?
    C31 C32 H32 . . 120.0 ?
    C32 C33 C28 . . 119.6(3) ?
    C32 C33 N4 . . 125.0(3) ?
    C28 C33 N4 . . 115.4(3) ?
    N4 C34 C35 . . 125.7(3) ?
    N4 C34 H34 . . 117.2 ?
    C35 C34 H34 . . 117.2 ?
    C40 C35 C36 . . 119.8(4) ?
    C40 C35 C34 . . 123.4(3) ?
    C36 C35 C34 . . 116.8(3) ?
    C37 C36 C35 . . 121.0(4) ?
    C37 C36 H36 . . 119.5 ?
    C35 C36 H36 . . 119.5 ?
    C36 C37 C38 . . 119.6(4) ?
    C36 C37 H37 . . 120.2 ?
    C38 C37 H37 . . 120.2 ?
    C37 C38 C39 . . 121.0(4) ?
    C37 C38 H38 . . 119.5 ?
    C39 C38 H38 . . 119.5 ?
    C38 C39 C40 . . 121.1(4) ?
    C38 C39 H39 . . 119.4 ?
    C40 C39 H39 . . 119.5 ?
    O4 C40 C35 . . 123.5(3) ?
    O4 C40 C39 . . 118.9(4) ?
    C35 C40 C39 . . 117.6(4) ?
    O6 C41 H41A . . 109.5 ?
    O6 C41 H41B . . 109.5 ?
    H41A C41 H41B . . 109.5 ?
    O6 C41 H41C . . 109.5 ?
    H41A C41 H41C . . 109.5 ?
    H41B C41 H41C . . 109.5 ?
loop_
    _geom_hbond_atom_site_label_D
    _geom_hbond_atom_site_label_H
    _geom_hbond_atom_site_label_A
    _geom_hbond_site_symmetry_A
    _geom_hbond_distance_DH
    _geom_hbond_distance_HA
    _geom_hbond_distance_DA
    _geom_hbond_angle_DHA
    O6 H6 O7 2_566 0.82 2.15 2.916(6) 156.0
    O7 H7WB O6 . 0.99 1.87 2.808(6) 157.7
    O7 H7WA O3 . 0.96 2.17 3.090(5) 159.6
    O7 H7WA O4 . 0.96 2.62 3.330(5) 130.6
data_global
_journal_date_recd_electronic     2010-07-29
_journal_date_accepted     2010-08-05
_journal_name_full     'Acta Crystallographica, Section E'
_journal_year     2010
_journal_volume     66
_journal_issue      9
_journal_page_first     m1090
_journal_page_last     m1090
_journal_paper_category     QM
_journal_coeditor_code     ZL2295
_publ_contact_author_name     'Xiao-Ping Shen'
_publ_contact_author_address
;
School of Chemistry and Chemical Engineering,
Jiangsu University, Zhenjiang 212013, People's Republic of China
;
_publ_contact_author_email     'xiaopingshen@163.com'
_publ_contact_author_fax     ?
_publ_contact_author_phone     ?
_publ_section_title
;\
\m-Oxido-bis({2,2'-[<i>o</i>-\
phenylenebis(nitrilomethylidyne)]diphenolato}iron(III))
methanol monosolvate dihydrate
;
loop_
    _publ_author_name
    _publ_author_footnote
    _publ_author_address
    'Yan, Jia-Hao' .
;
School of Chemistry and Chemical Engineering, Jiangsu University,
Zhenjiang 212013, People's Republic of China
;
    'Shen, Xiao-Ping' .
;
School of Chemistry and Chemical Engineering, Jiangsu University,
Zhenjiang 212013, People's Republic of China
;
    'Zhou, Hu' .
;
School of Materials Science and Engineering,
Jiangsu University of Science and Technology,
Zhenjiang 212003, People's Republic of China
;
_publ_section_synopsis     .
