# Supplementary material for: μ-Oxido-bis­({2,2′-[o-phenylenebis(nitrilo­methylidyne)]diphenolato}iron(III)) methanol monosolvate dihydrate
Source: Acta Crystallogr Sect E Struct Rep Online. 2010 Aug 11;66(Pt 9):m1090. doi: 10.1107/S1600536810031533 (PMC3007942; doi:10.1107/S1600536810031533)
Supplement: Supplementary file 2 [file e-66-m1090-Isup2.hkl]

# 
# h,k,l, Fc-squared, Fo-squared, sigma(Fo-squared) and status flag 
# 
data_I
_shelx_title ' sxp-1 in P-1' 
_shelx_refln_list_code          4 
_shelx_F_calc_maximum      249.79 
_exptl_crystal_F_000       848.00 
_reflns_d_resolution_high  0.8303 
 
loop_ 
 _symmetry_equiv_pos_as_xyz 
 'x, y, z' 
 '-x, -y, -z' 
 
_cell_length_a    13.0422 
_cell_length_b    13.2488 
_cell_length_c    13.7244 
_cell_angle_alpha 116.600 
_cell_angle_beta  110.501 
_cell_angle_gamma  93.800 
 
_shelx_F_squared_multiplier     1.000 
 
loop_ 
 _refln_index_h 
 _refln_index_k 
 _refln_index_l 
 _refln_F_squared_calc 
 _refln_F_squared_meas 
 _refln_F_squared_sigma 
 _refln_observed_status 
   2   0   0      661.28      328.01     27.11 o 
   3   0   0     2562.07     2053.77     71.56 o 
   4   0   0     2899.68     3415.69     34.84 o 
   5   0   0     7199.27     7276.52     65.82 o 
   6   0   0     4176.21     4369.19     62.24 o 
   7   0   0     1676.34     1514.64     31.24 o 
   8   0   0     1322.95     1370.19     28.41 o 
   9   0   0        3.52        6.19      4.92 o 
  10   0   0     1186.50     1182.90     44.89 o 
  11   0   0        5.12       14.94     11.61 o 
  12   0   0       12.40       17.20     11.62 o 
  13   0   0      104.60       76.31     36.47 o 
  14   0   0        0.11        8.39      7.17 o 
 -14   1   0       16.17       12.75     10.52 o 
 -13   1   0       20.05       14.26     11.43 o 
 -12   1   0      825.89      802.78     44.14 o 
 -11   1   0        0.22        2.21      7.08 o 
 -10   1   0      186.63      183.39     17.17 o 
  -9   1   0     1068.41     1012.65     29.05 o 
  -8   1   0       29.55       54.21     10.81 o 
  -7   1   0     4034.87     3911.04     53.34 o 
  -6   1   0      224.39      205.30     10.17 o 
  -5   1   0     4324.58     4171.75     56.51 o 
  -4   1   0     1645.30     1483.43     28.25 o 
  -3   1   0       93.59      106.08     21.29 o 
  -2   1   0      215.23      540.98     14.71 o 
   2   1   0     3959.98     4813.86     41.90 o 
   3   1   0     3851.96     4240.19     40.63 o 
   4   1   0     1233.89     1208.11     24.35 o 
   5   1   0     4012.00     4038.51     45.65 o 
   6   1   0     2134.76     2077.13     36.36 o 
   7   1   0        0.34        4.89      4.46 o 
   8   1   0     1072.74     1040.30     24.23 o 
   9   1   0      409.38      410.15     31.80 o 
  10   1   0      596.15      569.32     25.20 o 
  11   1   0      216.58      189.78     50.58 o 
  12   1   0        1.78        9.11      9.00 o 
  13   1   0      124.92       62.87     30.15 o 
 -14   2   0       56.89       54.63     18.17 o 
 -13   2   0       26.10       23.31     11.38 o 
 -12   2   0      265.12      209.29     39.98 o 
 -11   2   0        9.15        8.37      4.51 o 
 -10   2   0        0.86        4.29      6.00 o 
  -9   2   0     1900.94     1889.27     41.00 o 
  -8   2   0      282.71      272.90     15.89 o 
  -7   2   0     1043.25     1009.52     19.97 o 
  -6   2   0     6304.06     6475.69     88.22 o 
  -5   2   0      698.17      803.64     44.56 o 
  -4   2   0      975.94      979.62     82.42 o 
  -3   2   0     3053.37     2643.57     45.60 o 
  -2   2   0     2415.88     2542.63     28.04 o 
  -1   2   0      154.42      112.95     22.10 o 
   0   2   0     3229.04     2914.13     65.36 o 
   1   2   0     6483.03     6199.17     72.55 o 
   2   2   0      844.53      956.77     36.27 o 
   3   2   0       16.60       41.66      8.77 o 
   4   2   0    11025.60    11007.25     73.83 o 
   5   2   0     2567.20     2805.03     44.07 o 
   6   2   0     1527.90     1633.25     26.48 o 
   7   2   0      932.48      835.28     22.50 o 
   8   2   0      137.37      143.46     21.27 o 
   9   2   0      531.61      598.42     39.36 o 
  10   2   0       43.56       44.50     15.65 o 
  11   2   0      196.37      180.62     55.17 o 
  12   2   0        0.72        5.99     11.14 o 
  13   2   0        8.84       10.37     11.07 o 
 -14   3   0       54.97       64.21     24.52 o 
 -13   3   0        7.64       13.66      8.55 o 
 -12   3   0        0.09        1.62      4.78 o 
 -11   3   0        2.98       10.94      6.36 o 
 -10   3   0       69.66       66.94     15.43 o 
  -9   3   0     1216.03     1223.31     31.18 o 
  -8   3   0     1648.97     1751.33     36.13 o 
  -7   3   0        4.89        6.82      6.44 o 
  -6   3   0       86.03       69.54     10.82 o 
  -5   3   0      722.45      528.57     22.69 o 
  -4   3   0      555.71      553.72     12.56 o 
  -3   3   0      918.32     1097.52     44.31 o 
  -2   3   0     2549.38     2696.73     35.28 o 
  -1   3   0     3355.66     2748.18     30.22 o 
   0   3   0     5092.61     4414.97     79.72 o 
   1   3   0      132.75      179.93     11.19 o 
   2   3   0     4148.51     4093.17     55.13 o 
   3   3   0     1138.06     1025.22     29.12 o 
   4   3   0     6191.73     6175.01     65.03 o 
   5   3   0     2944.49     2820.37     51.29 o 
   6   3   0      247.62      224.70     17.62 o 
   7   3   0     1162.32     1079.12     29.51 o 
   8   3   0     1156.07     1096.54     32.19 o 
   9   3   0      282.92      289.04     38.01 o 
  10   3   0      182.05      196.52     97.74 o 
  11   3   0        0.04       13.99     17.54 o 
  12   3   0       49.34       50.68     17.12 o 
  13   3   0        0.22        5.57     12.32 o 
 -14   4   0        0.10        6.66      8.11 o 
 -13   4   0       87.54       90.91     34.52 o 
 -12   4   0      247.32      187.58     28.22 o 
 -11   4   0        1.16        7.04      6.45 o 
 -10   4   0      507.08      548.42     27.18 o 
  -9   4   0       85.73       78.73     12.34 o 
  -8   4   0     1359.67     1445.01     28.84 o 
  -7   4   0     1282.99     1358.98     23.50 o 
  -6   4   0     1429.23     1666.08     38.68 o 
  -5   4   0     2224.12     1954.83     33.77 o 
  -4   4   0      958.55      936.97     20.03 o 
  -3   4   0     2801.06     2428.06     45.93 o 
  -2   4   0     2292.98     2017.16     74.79 o 
  -1   4   0     2541.13     2285.80     24.43 o 
   0   4   0     4080.76     4102.12     46.05 o 
   1   4   0     7294.63     7149.92     84.89 o 
   2   4   0      331.39      277.66     17.64 o 
   3   4   0      167.94      166.52     22.00 o 
   4   4   0       22.59       32.93      6.75 o 
   5   4   0     2090.16     2118.73     42.04 o 
   6   4   0     1269.00     1238.16     26.98 o 
   7   4   0      760.13      708.16     26.70 o 
   8   4   0      385.84      424.01     59.87 o 
   9   4   0      210.19      140.69     57.57 o 
  10   4   0      190.06      185.87     54.44 o 
  11   4   0       54.21       50.75     24.30 o 
  12   4   0        1.93        7.38     16.01 o 
 -14   5   0       25.10       17.35     14.17 o 
 -13   5   0       10.95       14.58      6.69 o 
 -12   5   0      186.87      185.71     42.08 o 
 -11   5   0      641.52      658.69     34.93 o 
 -10   5   0      344.97      400.87     76.09 o 
  -9   5   0      651.19      659.97     42.21 o 
  -8   5   0       11.06       12.38      5.58 o 
  -7   5   0     3111.06     3142.19     61.82 o 
  -6   5   0     4111.18     4200.23     44.94 o 
  -5   5   0      222.80      299.26     10.90 o 
  -4   5   0      361.82      301.25     14.00 o 
  -3   5   0      118.97      134.45      7.87 o 
  -2   5   0     6172.21     6384.29    186.70 o 
  -1   5   0     5500.84     5644.85     92.67 o 
   0   5   0      158.85      144.99      9.44 o 
   1   5   0     7202.01     7443.13     73.42 o 
   2   5   0     2897.94     2798.79     58.82 o 
   3   5   0     2725.23     2666.97     51.83 o 
   4   5   0     2560.13     2495.37     44.81 o 
   5   5   0      126.59      110.01     14.91 o 
   6   5   0      190.37      206.14     26.33 o 
   7   5   0       45.06       58.97     18.03 o 
   8   5   0      158.58      154.40     30.49 o 
   9   5   0     1175.59     1193.73     81.17 o 
  10   5   0        4.47       28.68     21.16 o 
  11   5   0       67.46       67.46     36.13 o 
 -14   6   0       46.68       23.88     23.88 o 
 -13   6   0       20.79       17.77     11.66 o 
 -12   6   0       49.31       47.21     17.93 o 
 -11   6   0      543.32      562.21     38.00 o 
 -10   6   0      173.21      166.05     21.43 o 
  -9   6   0     1230.80     1249.52     37.05 o 
  -8   6   0      890.48      937.04     27.82 o 
  -7   6   0      446.84      469.66     12.31 o 
  -6   6   0     4407.03     4778.80     50.41 o 
  -5   6   0       15.63       23.31      5.01 o 
  -4   6   0      900.18      809.05     21.96 o 
  -3   6   0     6975.56     7474.05     65.17 o 
  -2   6   0     1052.86     1269.07     31.04 o 
  -1   6   0     6109.23     6075.28     87.34 o 
   0   6   0     1043.00     1106.24     98.35 o 
   1   6   0      593.17      495.87     14.68 o 
   2   6   0     2987.71     2937.53     43.65 o 
   3   6   0        0.93        3.26      6.94 o 
   4   6   0     3696.08     3672.75     60.79 o 
   5   6   0     1159.47     1125.56     34.74 o 
   6   6   0      139.98      153.49     41.35 o 
   7   6   0      630.05      567.91     46.57 o 
   8   6   0       11.61       26.45     11.42 o 
   9   6   0       73.81       79.50     19.00 o 
  10   6   0      165.27      141.73     79.78 o 
  11   6   0        4.45        8.49      9.33 o 
 -14   7   0       11.49        6.33     15.94 o 
 -13   7   0       29.92       34.46     21.93 o 
 -12   7   0       31.96       25.83     11.68 o 
 -11   7   0        6.25        8.25      3.52 o 
 -10   7   0      405.77      381.33     17.41 o 
  -9   7   0        9.77       16.76      8.13 o 
  -8   7   0     1008.61     1114.37     30.06 o 
  -7   7   0      259.18      278.55     10.65 o 
  -6   7   0     1693.73     1687.66     27.26 o 
  -5   7   0     1646.20     1614.86     28.84 o 
  -4   7   0       13.19       10.59      3.78 o 
  -3   7   0     2875.45     2840.45     44.99 o 
  -2   7   0     1801.82     1672.60     28.81 o 
  -1   7   0     1151.42     1153.07     21.93 o 
   0   7   0     2809.51     2616.27    109.85 o 
   1   7   0       32.10       32.09      8.04 o 
   2   7   0     2208.38     2136.79     56.62 o 
   3   7   0      229.77      228.49     25.61 o 
   4   7   0     2022.97     1999.01     75.42 o 
   5   7   0      533.84      574.45     34.72 o 
   6   7   0        5.28        6.74      9.56 o 
   7   7   0      810.28      928.78     69.47 o 
   8   7   0       63.03       61.75     27.57 o 
   9   7   0       73.63       66.69     41.63 o 
  10   7   0      222.57      243.51     78.11 o 
 -13   8   0        6.01       50.05     25.48 o 
 -12   8   0       97.82       73.02     40.31 o 
 -11   8   0       28.44       21.15     10.49 o 
 -10   8   0      296.10      327.93     14.02 o 
  -9   8   0      103.30      126.06     17.50 o 
  -8   8   0      459.39      493.04     26.60 o 
  -7   8   0      706.21      712.05     29.90 o 
  -6   8   0       13.91        9.29      2.68 o 
  -5   8   0     1664.92     1694.67     36.05 o 
  -4   8   0     1509.35     1456.67     55.77 o 
  -3   8   0        1.06        3.69      4.80 o 
  -2   8   0     2563.13     2686.24     44.06 o 
  -1   8   0      118.05      122.20     19.03 o 
   0   8   0      574.74      582.32     17.85 o 
   1   8   0     2228.54     2232.27     42.03 o 
   2   8   0      848.29      876.75     35.13 o 
   3   8   0      147.79      187.80     21.16 o 
   4   8   0       12.42        9.10      6.52 o 
   5   8   0       76.37       61.67     19.32 o 
   6   8   0      369.08      338.67     96.48 o 
   7   8   0        0.05       11.70     15.87 o 
   8   8   0      153.44      179.81     75.11 o 
   9   8   0       20.49       33.21     18.80 o 
 -13   9   0        4.43       24.78     23.67 o 
 -12   9   0      147.03      170.27     35.64 o 
 -11   9   0       92.86      138.67     30.70 o 
 -10   9   0      144.77      138.32     15.39 o 
  -9   9   0       76.17       76.07     18.87 o 
  -8   9   0      195.44      205.21     13.45 o 
  -7   9   0      138.16      164.10     15.37 o 
  -6   9   0      506.36      586.26     21.95 o 
  -5   9   0      329.46      341.12     28.35 o 
  -4   9   0      652.20      683.84     22.86 o 
  -3   9   0      382.35      376.13     20.43 o 
  -2   9   0     1121.77     1073.51     27.29 o 
  -1   9   0     2180.12     2302.38     68.90 o 
   0   9   0       91.52       74.21     14.34 o 
   1   9   0      875.08      897.11     58.27 o 
   2   9   0      148.09      181.33     18.76 o 
   3   9   0      227.29      226.21     20.86 o 
   4   9   0      862.72      876.81     53.18 o 
   5   9   0      133.85      112.70     32.82 o 
   6   9   0      131.21       87.33     24.28 o 
   7   9   0       60.97       85.14     29.79 o 
   8   9   0       10.43       11.83     10.09 o 
 -12  10   0        6.06       13.85     14.48 o 
 -11  10   0      246.85      240.31     36.69 o 
 -10  10   0       64.28       67.59     26.52 o 
  -9  10   0       19.99       15.60      4.36 o 
  -8  10   0      537.11      573.46     33.12 o 
  -7  10   0       90.23       82.21     14.43 o 
  -6  10   0      520.25      565.36     19.49 o 
  -5  10   0      204.36      204.67     12.83 o 
  -4  10   0      215.12      176.46     14.18 o 
  -3  10   0        8.19        8.81      7.19 o 
  -2  10   0      242.05      215.39     15.95 o 
  -1  10   0      452.79      448.97     33.74 o 
   0  10   0      334.63      365.51     36.55 o 
   1  10   0        1.78        5.58      5.48 o 
   2  10   0     1153.36     1207.72    116.22 o 
   3  10   0       84.99       92.10     17.87 o 
   4  10   0       64.03       65.86     25.93 o 
   5  10   0      213.89      246.25     35.31 o 
   6  10   0        0.12        6.41      8.23 o 
   7  10   0        1.14        2.57      8.51 o 
 -12  11   0       45.21       84.65     38.22 o 
 -11  11   0       61.15       51.03     30.14 o 
 -10  11   0      161.01      196.38     38.98 o 
  -9  11   0        9.77       16.22     17.96 o 
  -8  11   0      345.61      363.14     40.90 o 
  -7  11   0      197.40      195.03     35.52 o 
  -6  11   0       91.67       84.93     16.40 o 
  -5  11   0      291.95      342.00     22.47 o 
  -4  11   0       62.24       52.71     10.98 o 
  -3  11   0      189.89      200.55     25.88 o 
  -2  11   0      677.75      731.74     41.33 o 
  -1  11   0        0.93        8.30      4.38 o 
   0  11   0      452.05      516.56     32.06 o 
   1  11   0       94.96       70.11     23.45 o 
   2  11   0      180.62      144.38     25.20 o 
   3  11   0      325.66      311.87     43.44 o 
   4  11   0        8.23       21.09     23.18 o 
   5  11   0      187.39      193.83     35.29 o 
   6  11   0       75.75       92.38     23.32 o 
 -10  12   0       35.60       41.28     26.04 o 
  -9  12   0       55.59       41.28     17.33 o 
  -8  12   0       34.68       45.67     26.17 o 
  -7  12   0      363.83      387.09     23.83 o 
  -6  12   0        3.65        7.36     15.31 o 
  -5  12   0      109.33      124.17     14.18 o 
  -4  12   0      561.52      628.83     54.55 o 
  -3  12   0        1.74        8.80      6.06 o 
  -2  12   0      505.73      499.96     29.50 o 
  -1  12   0      138.85      153.14     26.33 o 
   0  12   0       51.46       46.45     13.28 o 
   1  12   0      312.41      331.57     37.44 o 
   2  12   0       42.09       40.87     15.49 o 
   3  12   0      196.29      228.45     41.37 o 
   4  12   0      130.61       60.19     27.11 o 
  -9  13   0       97.87      106.51     47.89 o 
  -8  13   0       14.70        8.77      7.24 o 
  -7  13   0      151.16      183.01     38.01 o 
  -6  13   0      249.58      209.40     87.43 o 
  -5  13   0        0.57        5.15     11.94 o 
  -4  13   0      196.70      200.94     27.28 o 
  -3  13   0      197.90      178.14     38.87 o 
  -2  13   0        0.56        7.83     12.95 o 
  -1  13   0      132.50      104.78     31.36 o 
   0  13   0       15.64       27.24      9.21 o 
   1  13   0       57.32       38.75     11.39 o 
   2  13   0       23.18       27.04     13.92 o 
  -6  14   0       49.53       41.35     26.17 o 
  -5  14   0       31.50       39.33     21.37 o 
  -4  14   0       19.13       25.06     20.88 o 
  -3  14   0       88.11       79.47     25.93 o 
  -2  14   0       22.92       16.77     10.20 o 
   0 -14   1       62.51       34.14     17.59 o 
   1 -14   1      203.78      182.81     54.44 o 
   2 -14   1      160.82      130.70     36.85 o 
   3 -14   1        0.84        5.86      9.08 o 
   4 -14   1      149.52      145.08     29.93 o 
   5 -14   1       72.64       45.32     27.85 o 
   6 -14   1       12.15       14.13     18.87 o 
   7 -14   1       30.43       52.63     30.21 o 
  -3 -13   1      218.09      259.91     50.99 o 
  -2 -13   1      130.10      173.83     29.26 o 
  -1 -13   1      108.42      101.82     19.40 o 
   0 -13   1      307.56      322.04     41.53 o 
   1 -13   1        5.26        8.51     12.63 o 
   2 -13   1      258.29      245.40     31.95 o 
   3 -13   1      155.18      179.06     15.33 o 
   4 -13   1       28.78       23.79      8.14 o 
   5 -13   1      311.90      350.90     28.43 o 
   6 -13   1       81.97       92.28     14.65 o 
   7 -13   1       20.34       17.40     21.86 o 
   8 -13   1       34.33       19.21     16.15 o 
   9 -13   1        1.55       11.90     18.03 o 
  -5 -12   1      201.01      193.19     74.70 o 
  -4 -12   1       69.62       51.92     20.64 o 
  -3 -12   1      148.45      182.05     31.63 o 
  -2 -12   1      697.21      774.72     45.41 o 
  -1 -12   1       44.48       41.52     14.38 o 
   0 -12   1      397.41      444.16     31.13 o 
   1 -12   1      460.60      486.18     45.61 o 
   2 -12   1      390.40      252.30     57.96 o 
   3 -12   1      287.13      283.54     33.40 o 
   4 -12   1      156.62      164.30     20.97 o 
   5 -12   1       61.70       60.56     16.36 o 
   6 -12   1      143.21      176.15     23.98 o 
   7 -12   1        0.02        3.20      3.64 o 
   8 -12   1      175.83      162.34     51.24 o 
   9 -12   1        6.51       61.96     30.84 o 
  10 -12   1       25.32       31.95     25.83 o 
  11 -12   1       65.93       76.57     30.91 o 
  -6 -11   1      183.69      156.70     32.44 o 
  -5 -11   1      223.07      224.90     25.25 o 
  -4 -11   1      297.88      300.69     27.70 o 
  -3 -11   1       59.95       31.25     16.32 o 
  -2 -11   1      134.68      196.83     48.97 o 
  -1 -11   1      214.97      228.23     86.67 o 
   0 -11   1      124.24      123.67     18.49 o 
   1 -11   1      803.86      857.81     29.61 o 
   2 -11   1        0.59        3.85      4.31 o 
   3 -11   1      191.34      178.61     28.05 o 
   4 -11   1        1.50        5.50      4.48 o 
   5 -11   1        0.08       12.44     12.43 o 
   6 -11   1      165.29      195.76     20.79 o 
   7 -11   1       43.12       33.31      9.15 o 
   8 -11   1       54.18       64.94     16.75 o 
   9 -11   1      259.18      294.87     29.56 o 
  10 -11   1        0.01       16.15     19.56 o 
  11 -11   1       16.66       34.81     22.35 o 
  12 -11   1        1.61       29.79     21.86 o 
  -8 -10   1       55.95       70.92     21.06 o 
  -7 -10   1       57.30       49.91     17.68 o 
  -6 -10   1      470.72      538.76     40.26 o 
  -5 -10   1       10.41       11.93     15.52 o 
  -4 -10   1     1245.15     1150.56     59.63 o 
  -3 -10   1      279.37      311.06     31.53 o 
  -2 -10   1        8.47       16.51     11.70 o 
  -1 -10   1      295.83      338.55     42.68 o 
   0 -10   1       70.34       68.26     14.30 o 
   1 -10   1      215.72      209.62     24.58 o 
   2 -10   1      519.98      529.81     19.51 o 
   3 -10   1      485.08      509.01     19.07 o 
   4 -10   1      663.59      643.46     24.09 o 
   5 -10   1      466.34      493.45     33.37 o 
   6 -10   1      252.03      273.08     26.52 o 
   7 -10   1      139.84      106.92     16.77 o 
   8 -10   1        0.23        6.80      8.18 o 
   9 -10   1      126.11      123.46     27.64 o 
  10 -10   1      170.55      164.84     47.82 o 
  11 -10   1        0.65       16.15     18.03 o 
  12 -10   1        3.81       34.53     24.23 o 
  -9  -9   1        2.90        8.42     11.21 o 
  -8  -9   1      497.06      532.20     81.45 o 
  -7  -9   1      294.56      333.10     47.48 o 
  -6  -9   1      299.28      363.31     75.11 o 
  -5  -9   1      838.78      833.53     65.54 o 
  -4  -9   1      117.87      140.35     23.92 o 
  -3  -9   1      211.67      238.05     46.93 o 
  -2  -9   1      696.38      771.14     27.84 o 
  -1  -9   1      154.58      161.92     21.05 o 
   0  -9   1      891.71      903.22     34.94 o 
   1  -9   1       86.58       91.00     15.63 o 
   2  -9   1      598.49      592.22     18.34 o 
   3  -9   1     1379.38     1314.24     30.96 o 
   4  -9   1       17.35       19.34      5.48 o 
   5  -9   1      533.50      558.39     16.85 o 
   6  -9   1       28.78       27.06      5.34 o 
   7  -9   1       87.09       68.23     13.15 o 
   8  -9   1        8.65       10.59     10.73 o 
   9  -9   1      124.71      102.78     11.75 o 
  10  -9   1       27.80       32.04      7.57 o 
  11  -9   1        6.49        3.43      4.98 o 
  12  -9   1        1.30       44.34     29.24 o 
  13  -9   1        1.56        0.00     14.34 o 
 -10  -8   1      124.58      127.81     28.89 o 
  -9  -8   1      575.88      755.58     42.95 o 
  -8  -8   1        1.19       11.56     14.48 o 
  -7  -8   1      850.62     1007.24     69.75 o 
  -6  -8   1        3.91       14.20     12.39 o 
  -5  -8   1      271.45      224.70     43.86 o 
  -4  -8   1     3227.20     3214.77     79.00 o 
  -3  -8   1      187.84      176.68     21.97 o 
  -2  -8   1     3101.56     3246.41     55.32 o 
  -1  -8   1      125.62      136.96     18.40 o 
   0  -8   1     1816.82     1931.53     48.76 o 
   1  -8   1      607.05      566.23     17.05 o 
   2  -8   1       86.00      101.99     10.13 o 
   3  -8   1     1394.51     1380.77     26.55 o 
   4  -8   1      200.91      234.18     13.46 o 
   5  -8   1        1.02        8.27      4.34 o 
   6  -8   1      474.50      445.29     18.70 o 
   7  -8   1       20.04       24.18      5.30 o 
   8  -8   1        2.11        3.73      2.95 o 
   9  -8   1       95.80       85.75     12.70 o 
  10  -8   1       29.11       37.93     16.34 o 
  11  -8   1       98.04       87.86     27.42 o 
  12  -8   1        1.24        6.97      6.80 o 
  13  -8   1       11.70       10.37     11.35 o 
 -11  -7   1      266.75      329.69     56.11 o 
 -10  -7   1       50.07       63.07     35.64 o 
  -9  -7   1      488.60      577.03     54.99 o 
  -8  -7   1      675.32      795.96     62.37 o 
  -7  -7   1       49.05       61.54     23.74 o 
  -6  -7   1      367.51      345.02     42.78 o 
  -5  -7   1        1.53       10.72      5.19 o 
  -4  -7   1     2192.10     2212.72     51.80 o 
  -3  -7   1     2819.54     2964.02     54.73 o 
  -2  -7   1      382.73      368.75     16.76 o 
  -1  -7   1     1790.78     1503.18     27.14 o 
   0  -7   1       24.12       62.31     15.38 o 
   1  -7   1     2932.28     2893.94     37.48 o 
   2  -7   1     2236.06     2327.71     32.93 o 
   3  -7   1      387.78      342.48     18.75 o 
   4  -7   1     1247.05     1115.58     20.59 o 
   5  -7   1       29.97       45.95      8.96 o 
   6  -7   1      117.14      117.37     14.17 o 
   7  -7   1      358.72      380.13     13.94 o 
   8  -7   1        1.61        5.96      5.42 o 
   9  -7   1      386.21      437.06     19.77 o 
  10  -7   1        0.49        4.35      6.21 o 
  11  -7   1       58.60       43.39     12.71 o 
  12  -7   1        7.05       16.09      8.25 o 
  13  -7   1       29.27       19.56     10.10 o 
  14  -7   1        0.51        2.58      8.63 o 
 -11  -6   1      399.38      556.70     73.86 o 
 -10  -6   1      470.94      532.20     43.23 o 
  -9  -6   1      192.09      231.33     61.05 o 
  -8  -6   1     1084.25     1167.35     62.44 o 
  -7  -6   1      576.06      535.94     51.17 o 
  -6  -6   1     3261.92     3333.23     95.07 o 
  -5  -6   1     2271.34     2268.23     47.95 o 
  -4  -6   1      250.83      259.26     25.09 o 
  -3  -6   1     3658.12     3634.40     62.36 o 
  -2  -6   1      623.96      605.73     16.54 o 
  -1  -6   1     2836.97     2716.44     63.53 o 
   0  -6   1     6687.08     6650.46    126.97 o 
   1  -6   1       66.71       64.86     11.39 o 
   2  -6   1     8923.46     9146.64    118.32 o 
   3  -6   1      200.52      173.22      7.98 o 
   4  -6   1     3543.42     3768.51     53.27 o 
   5  -6   1      319.85      341.27     13.20 o 
   6  -6   1        2.61        8.51      5.56 o 
   7  -6   1      415.66      430.60     15.39 o 
   8  -6   1       65.06       79.27     10.22 o 
   9  -6   1      316.26      313.92     14.43 o 
  10  -6   1     1370.38     1356.45     48.86 o 
  11  -6   1      221.65      208.88     24.11 o 
  12  -6   1       43.97       26.83     12.50 o 
  13  -6   1       10.36        7.98      8.53 o 
  14  -6   1        8.58       13.23     16.43 o 
 -12  -5   1       66.34       56.39     32.58 o 
 -11  -5   1       89.84      108.25     57.01 o 
 -10  -5   1      481.92      584.34     50.82 o 
  -9  -5   1      383.90      454.78     42.95 o 
  -8  -5   1      428.74      388.79     33.97 o 
  -7  -5   1      401.01      400.76     26.23 o 
  -6  -5   1      713.93      706.69     21.58 o 
  -5  -5   1     3231.75     3244.21     57.24 o 
  -4  -5   1      426.11      404.09     17.82 o 
  -3  -5   1     1030.90      942.53     33.93 o 
  -2  -5   1     4387.37     4185.52     60.84 o 
  -1  -5   1     1507.90     1532.26     36.26 o 
   0  -5   1     6923.34     6598.73    112.94 o 
   1  -5   1     3321.40     3062.73     51.95 o 
   2  -5   1     1811.58     1880.58     18.78 o 
   3  -5   1     1223.84     1086.51     22.60 o 
   4  -5   1     1395.73     1436.77     38.60 o 
   5  -5   1     1563.59     1709.51     37.07 o 
   6  -5   1        2.98        1.82      3.44 o 
   7  -5   1      141.71      139.23     13.03 o 
   8  -5   1      115.83      108.50     11.35 o 
   9  -5   1      525.51      551.00     22.44 o 
  10  -5   1      258.26      249.99     21.33 o 
  11  -5   1      175.14      138.69     35.85 o 
  12  -5   1        1.70        3.22      4.69 o 
  13  -5   1        2.28        8.49      9.68 o 
  14  -5   1        7.12       10.05      7.17 o 
 -13  -4   1       16.14       12.11     12.95 o 
 -12  -4   1      468.37      507.00     82.28 o 
 -11  -4   1       52.89       46.99     30.84 o 
 -10  -4   1       92.94       66.90     41.70 o 
  -9  -4   1      179.30      192.41     86.25 o 
  -8  -4   1       37.14       25.04      9.31 o 
  -7  -4   1     4442.65     4712.60     56.55 o 
  -6  -4   1      283.28      303.99     20.04 o 
  -5  -4   1     2431.20     2280.30     37.50 o 
  -4  -4   1      997.72      874.73     30.72 o 
  -3  -4   1      300.88      296.65     14.05 o 
  -2  -4   1        5.82       25.66      7.24 o 
  -1  -4   1      361.41      241.46     11.43 o 
   0  -4   1     2129.88     2422.55     28.00 o 
   1  -4   1     6465.05     6766.36     88.31 o 
   2  -4   1      354.34      437.49     24.05 o 
   3  -4   1     4189.83     3797.33     77.05 o 
   4  -4   1      647.18      656.06     37.20 o 
   5  -4   1      709.54      757.01     19.83 o 
   6  -4   1       28.63       69.52     11.08 o 
   7  -4   1      501.77      478.31     14.82 o 
   8  -4   1      284.27      304.27     14.75 o 
   9  -4   1        8.65       10.87      6.61 o 
  10  -4   1       16.11       15.03      7.03 o 
  11  -4   1        0.63        5.62      5.53 o 
  12  -4   1        1.86        6.33      6.55 o 
  13  -4   1       31.99       25.76     13.26 o 
  14  -4   1       54.56       32.08     20.44 o 
 -13  -3   1       75.03       56.11     40.86 o 
 -12  -3   1      184.40      140.69     76.64 o 
 -11  -3   1      590.63      619.14     47.13 o 
 -10  -3   1      135.13      144.80     29.45 o 
  -9  -3   1      183.79      168.19     42.88 o 
  -8  -3   1     1465.48     1514.64     45.12 o 
  -7  -3   1      163.33      131.33     21.81 o 
  -6  -3   1     4265.29     4100.83     55.57 o 
  -5  -3   1      734.68      749.04     24.04 o 
  -4  -3   1      475.44      346.85     16.64 o 
  -3  -3   1       82.65       34.88      8.97 o 
  -2  -3   1       16.24        4.29      5.29 o 
  -1  -3   1     4612.76     5323.07    128.99 o 
   0  -3   1      418.64      657.32     13.67 o 
   1  -3   1      944.17      736.09     34.46 o 
   2  -3   1     1183.99      886.54     44.33 o 
   3  -3   1      887.60     1113.20     40.77 o 
   4  -3   1     2598.14     2486.02     26.98 o 
   5  -3   1      512.83      549.16     30.17 o 
   6  -3   1        8.64       15.26      7.36 o 
   7  -3   1      415.13      425.88     15.14 o 
   8  -3   1        2.97        6.19      4.99 o 
   9  -3   1        0.12        5.25      4.41 o 
  10  -3   1       22.86       23.91      9.84 o 
  11  -3   1        0.27        9.67      5.82 o 
  12  -3   1        0.01        9.19      6.44 o 
  13  -3   1       88.26       88.17     30.24 o 
  14  -3   1       47.68       28.65     18.08 o 
 -13  -2   1      347.32      444.62     60.35 o 
 -12  -2   1        2.18       13.22      8.39 o 
 -11  -2   1      496.01      477.86     39.44 o 
 -10  -2   1      861.19      917.82     44.23 o 
  -9  -2   1      111.32      108.48     13.17 o 
  -8  -2   1     1651.74     1580.84     33.10 o 
  -7  -2   1     1495.78     1632.83     29.97 o 
  -6  -2   1     1481.94     1214.76     41.09 o 
  -5  -2   1     4715.76     4557.24     80.25 o 
  -4  -2   1        5.16        2.84      3.95 o 
  -3  -2   1      966.06      943.21     21.52 o 
  -2  -2   1      914.84      983.23    141.18 o 
  -1  -2   1     2065.45     1475.24    177.65 o 
   0  -2   1     6572.46     6498.13     87.82 o 
   1  -2   1     3531.18     2950.10     37.22 o 
   2  -2   1     2900.73     3356.44     84.50 o 
   3  -2   1     5252.10     5545.81     64.36 o 
   4  -2   1     2437.63     2102.41     37.03 o 
   5  -2   1      346.47      300.24     20.08 o 
   6  -2   1      275.81      325.95     12.06 o 
   7  -2   1        7.58       12.44      6.37 o 
   8  -2   1      102.35       92.75     11.17 o 
   9  -2   1       71.10       78.39     14.06 o 
  10  -2   1       41.72       35.76     12.33 o 
  11  -2   1      156.27      121.56     17.40 o 
  12  -2   1       86.77       79.09     24.98 o 
  13  -2   1       83.09       65.03     26.48 o 
  14  -2   1        0.60        8.25      7.73 o 
 -14  -1   1       80.73       61.12     31.67 o 
 -13  -1   1      124.85      120.14     18.52 o 
 -12  -1   1      878.29      909.61     51.03 o 
 -11  -1   1      192.96      132.06     67.32 o 
 -10  -1   1      939.32     1028.91     39.75 o 
  -9  -1   1      788.52      753.29     23.80 o 
  -8  -1   1      409.55      400.53     20.38 o 
  -7  -1   1     5753.06     5809.98     73.84 o 
  -6  -1   1      322.22      380.12     12.52 o 
  -5  -1   1     8066.77     7867.05     71.79 o 
  -4  -1   1     6608.27     6067.55     92.67 o 
  -3  -1   1     3017.71     2948.84     30.43 o 
  -2  -1   1     6936.78     7249.47     82.32 o 
   2  -1   1     4026.32     4128.08     36.02 o 
   3  -1   1     6935.28     6299.18     52.80 o 
   4  -1   1      190.98      184.64     11.09 o 
   5  -1   1        0.91       19.09      6.36 o 
   6  -1   1      595.36      662.26     23.38 o 
   7  -1   1       11.55       17.68      6.52 o 
   8  -1   1      155.71      187.09     14.76 o 
   9  -1   1      175.26      161.78     14.21 o 
  10  -1   1      210.96      203.77     18.95 o 
  11  -1   1       57.75       49.54     15.25 o 
  12  -1   1       20.06       16.73     12.66 o 
  13  -1   1       22.98       11.71     11.51 o 
 -14   0   1      243.92      308.33     43.26 o 
 -13   0   1        4.14        4.38      8.21 o 
 -12   0   1      523.58      518.62     40.94 o 
 -11   0   1     1103.02     1051.81     34.33 o 
 -10   0   1      742.03      815.53     30.87 o 
  -9   0   1     1668.45     1693.41     32.29 o 
  -8   0   1     1300.92     1234.52     26.22 o 
  -7   0   1     2943.84     2928.15     39.33 o 
  -6   0   1     7475.33     7892.94     97.08 o 
  -5   0   1      283.16      284.80     12.49 o 
  -4   0   1     8151.65     8317.57    106.38 o 
  -3   0   1     4812.93     5563.49     46.22 o 
   1   0   1       46.72       62.48      6.16 o 
   2   0   1     7361.21     8279.22     91.37 o 
   3   0   1     3741.88     3230.07     36.25 o 
   4   0   1     2138.55     2166.16     31.50 o 
   5   0   1       93.65      102.48     12.47 o 
   6   0   1       10.22       27.00      6.61 o 
   7   0   1      137.72      114.86     12.13 o 
   8   0   1      256.80      243.99     21.15 o 
   9   0   1      118.14      100.47     12.13 o 
  10   0   1        0.00        9.10     10.30 o 
  11   0   1       72.53       53.59     20.17 o 
  12   0   1        8.30       11.82      6.71 o 
  13   0   1        0.30        4.80      6.99 o 
 -14   1   1      335.64      334.71     45.06 o 
 -13   1   1      185.79      179.93     44.97 o 
 -12   1   1        2.70        7.52      6.42 o 
 -11   1   1       13.64       17.19      7.96 o 
 -10   1   1      166.53      163.65     31.39 o 
  -9   1   1     1049.06     1072.36     36.73 o 
  -8   1   1     1875.90     1846.35     39.83 o 
  -7   1   1        0.12        5.93      5.70 o 
  -6   1   1     6279.56     6042.71     52.80 o 
  -5   1   1     2201.43     2342.19     25.51 o 
  -4   1   1      455.22      345.75     12.00 o 
  -3   1   1     2236.71     1477.68     29.99 o 
  -2   1   1        4.95      365.77     20.95 o 
   0   1   1       79.48        5.73      7.62 o 
   1   1   1       51.94        7.13      5.16 o 
   2   1   1     4226.08     3140.68     32.18 o 
   3   1   1     2294.41     2545.01     32.05 o 
   4   1   1     5401.10     5956.82     55.93 o 
   5   1   1      896.68      845.52     23.91 o 
   6   1   1      363.14      350.20     16.49 o 
   7   1   1      339.91      351.62     19.95 o 
   8   1   1       68.22       70.88     11.48 o 
   9   1   1       26.07       19.09      6.95 o 
  10   1   1      100.12       90.20     25.65 o 
  11   1   1       68.16       51.93     19.99 o 
  12   1   1        2.81       16.96      8.46 o 
  13   1   1       39.01       29.08     17.02 o 
 -14   2   1       39.86       20.05     10.47 o 
 -13   2   1      377.58      371.72     63.47 o 
 -12   2   1       15.69       17.83      7.67 o 
 -11   2   1      204.85      195.22     16.50 o 
 -10   2   1      723.09      779.87     23.92 o 
  -9   2   1       36.63       42.90      8.19 o 
  -8   2   1     1193.71     1136.60     19.41 o 
  -7   2   1     2615.36     2449.89     51.73 o 
  -6   2   1      385.03      388.19     14.07 o 
  -5   2   1     1276.57     1125.90     22.39 o 
  -4   2   1     4505.19     4348.68     45.16 o 
  -3   2   1     1876.44     1890.26     43.66 o 
  -2   2   1     5425.26     5955.01    198.08 o 
  -1   2   1       60.30      328.07     23.35 o 
   0   2   1     7372.70     6778.44    166.09 o 
   1   2   1      917.31      609.71     24.18 o 
   2   2   1     6600.76     6987.99     68.26 o 
   3   2   1     1205.04     1271.01     28.28 o 
   4   2   1     3221.13     3697.41     46.82 o 
   5   2   1      538.98      470.72     17.92 o 
   6   2   1       76.13      103.25     16.31 o 
   7   2   1      214.15      199.68     14.39 o 
   8   2   1       83.34       69.01     12.10 o 
   9   2   1        0.02        6.70      9.15 o 
  10   2   1       90.66       90.16     28.41 o 
  11   2   1      158.51       96.41     56.18 o 
  12   2   1       11.43       23.88     16.01 o 
 -15   3   1       80.95       52.32     21.59 o 
 -14   3   1       43.90       44.04     17.87 o 
 -13   3   1      151.86      172.54     43.41 o 
 -12   3   1      364.92      399.89     25.21 o 
 -11   3   1       58.79       61.79      9.83 o 
 -10   3   1     1445.64     1471.28     34.96 o 
  -9   3   1      844.34      825.45     19.79 o 
  -8   3   1      237.44      246.23     11.48 o 
  -7   3   1     2217.03     2280.63     40.64 o 
  -6   3   1     1459.59     1682.92     33.26 o 
  -5   3   1      179.63      169.16      8.50 o 
  -4   3   1     7799.13     7273.10     80.97 o 
  -3   3   1        0.33        7.41      2.19 o 
  -2   3   1     7141.35     6375.61    110.51 o 
  -1   3   1      647.68      672.91     24.99 o 
   0   3   1       60.34       72.35      6.32 o 
   1   3   1     7029.22     6980.59     88.08 o 
   2   3   1      865.87      903.11     26.51 o 
   3   3   1      838.84      833.07     22.73 o 
   4   3   1        0.48       11.81      6.67 o 
   5   3   1      194.72      204.64     18.11 o 
   6   3   1      292.87      252.63     19.56 o 
   7   3   1       86.39       62.17     14.22 o 
   8   3   1       43.61       47.38     15.45 o 
   9   3   1      288.45      238.43     25.27 o 
  10   3   1        2.79       12.32     14.27 o 
  11   3   1       32.01       47.48     23.39 o 
  12   3   1       37.75       31.33     19.77 o 
 -14   4   1      153.66      106.65     42.60 o 
 -13   4   1       23.03       16.13      9.76 o 
 -12   4   1      134.40      102.61     28.35 o 
 -11   4   1     1291.24     1376.39     39.32 o 
 -10   4   1      312.31      311.14     16.35 o 
  -9   4   1     1077.99     1117.68     28.22 o 
  -8   4   1       13.61       13.94      4.85 o 
  -7   4   1        2.20        5.98      2.98 o 
  -6   4   1     2000.79     2102.22     38.62 o 
  -5   4   1        8.12        8.18      6.14 o 
  -4   4   1      985.41      938.14     31.82 o 
  -3   4   1     3696.30     3434.67     35.01 o 
  -2   4   1      190.98      117.57      6.63 o 
  -1   4   1     3649.78     3528.99     55.00 o 
   0   4   1     4469.46     4473.94     50.55 o 
   1   4   1      728.36      878.02     23.02 o 
   2   4   1      940.90     1048.11     32.57 o 
   3   4   1      191.70      222.53     11.44 o 
   4   4   1      249.75      327.60     16.77 o 
   5   4   1       37.48       38.06      8.84 o 
   6   4   1      216.84      220.91     20.76 o 
   7   4   1      849.61      892.83     75.32 o 
   8   4   1       42.33       37.35     13.37 o 
   9   4   1      118.27      111.73     45.04 o 
  10   4   1       54.30       67.87     21.23 o 
  11   4   1        0.22       71.77     16.64 o 
 -14   5   1       51.42       38.91     25.76 o 
 -13   5   1      311.71      332.04     27.47 o 
 -12   5   1        2.58       12.53     13.47 o 
 -11   5   1       14.59       19.65      8.74 o 
 -10   5   1      514.06      517.79     22.05 o 
  -9   5   1      336.93      371.16     16.70 o 
  -8   5   1     1660.45     1790.23     34.72 o 
  -7   5   1      362.07      372.38      8.24 o 
  -6   5   1       95.53       90.31     10.33 o 
  -5   5   1       46.46       19.53      6.72 o 
  -4   5   1      492.07      620.01     18.23 o 
  -3   5   1     1311.68     1185.93     23.59 o 
  -2   5   1      292.90      340.45     27.80 o 
  -1   5   1      996.64      944.74     21.48 o 
   0   5   1     8477.15     9206.93    262.28 o 
   1   5   1     2149.98     2384.21     42.36 o 
   2   5   1      243.00      219.70     16.97 o 
   3   5   1        6.11       29.89      8.24 o 
   4   5   1      104.68      100.46     13.86 o 
   5   5   1      535.97      474.88     23.15 o 
   6   5   1      152.49      130.71     43.16 o 
   7   5   1       75.85       58.15     17.81 o 
   8   5   1        9.76       26.04     20.12 o 
   9   5   1       22.76       15.80     11.56 o 
  10   5   1       11.49       24.57     17.82 o 
  11   5   1        9.39        6.96     11.49 o 
 -14   6   1        9.47       12.95     11.63 o 
 -13   6   1      279.76      311.04     21.98 o 
 -12   6   1      280.75      291.01     20.11 o 
 -11   6   1        8.07        9.37      4.37 o 
 -10   6   1      206.32      197.26     12.49 o 
  -9   6   1      259.11      231.26     24.89 o 
  -8   6   1      797.72      818.25     27.83 o 
  -7   6   1     1657.95     1770.95     35.88 o 
  -6   6   1        6.30       10.78     10.11 o 
  -5   6   1     2639.32     3018.80     33.32 o 
  -4   6   1      321.46      321.06     17.86 o 
  -3   6   1     1956.10     1926.74     36.93 o 
  -2   6   1        7.69       48.85     12.62 o 
  -1   6   1     1175.47     1087.44     27.60 o 
   0   6   1      742.04      847.35     26.44 o 
   1   6   1       62.22       58.99      9.75 o 
   2   6   1      227.58      232.33     16.82 o 
   3   6   1       72.56       71.17     11.91 o 
   4   6   1       50.02       61.09     11.41 o 
   5   6   1       78.37       77.05     21.69 o 
   6   6   1      265.18      272.77     70.17 o 
   7   6   1        0.23       12.88     14.90 o 
   8   6   1      114.44      121.96     23.53 o 
   9   6   1       56.58       42.60     32.79 o 
  10   6   1       26.20       19.98     13.99 o 
 -14   7   1       31.75       23.53     19.91 o 
 -13   7   1        3.18        7.73      9.54 o 
 -12   7   1      398.23      481.73    114.51 o 
 -11   7   1       13.33        9.64      3.10 o 
 -10   7   1      232.22      226.82      6.55 o 
  -9   7   1      843.29      850.40    128.51 o 
  -8   7   1       16.37       10.31     11.06 o 
  -7   7   1      423.66      471.30     37.05 o 
  -6   7   1      439.82      424.71      9.44 o 
  -5   7   1       98.62       92.18      6.00 o 
  -4   7   1      882.76      918.04     17.18 o 
  -3   7   1      447.03      397.01     11.96 o 
  -2   7   1      245.25      254.44     15.15 o 
  -1   7   1     1070.34     1061.46     21.94 o 
   0   7   1        5.51       11.79      5.77 o 
   1   7   1      630.54      650.28     20.85 o 
   2   7   1      157.27      191.68     19.30 o 
   3   7   1        4.48        5.60      7.82 o 
   4   7   1       39.67       35.56     13.09 o 
   5   7   1        2.82        0.03      5.29 o 
   6   7   1      115.11      105.60     21.37 o 
   7   7   1        0.28        7.87     13.64 o 
   8   7   1       38.69       13.57     19.14 o 
   9   7   1        7.83       23.25     14.41 o 
 -14   8   1       53.76      103.72     38.36 o 
 -13   8   1      106.36      117.51     46.92 o 
 -12   8   1       91.42      118.06     40.86 o 
 -11   8   1      136.73      178.63     53.12 o 
 -10   8   1       50.21       87.43     27.71 o 
  -9   8   1      710.91      763.38     54.86 o 
  -8   8   1      819.79      842.18    151.97 o 
  -7   8   1       74.04       64.73      9.79 o 
  -6   8   1      465.38      487.79     17.04 o 
  -5   8   1       40.27       41.12      7.87 o 
  -4   8   1       82.34       92.05     10.75 o 
  -3   8   1      518.86      559.83     16.37 o 
  -2   8   1       54.97       50.26      9.18 o 
  -1   8   1      657.17      715.28     29.47 o 
   0   8   1      309.58      314.40     24.15 o 
   1   8   1      446.07      506.13     41.93 o 
   2   8   1      362.48      359.81     20.49 o 
   3   8   1       69.85       81.22     18.55 o 
   4   8   1      200.90      209.45     25.19 o 
   5   8   1       37.60       23.29     10.42 o 
   6   8   1        3.61       10.44     12.11 o 
   7   8   1       40.33       50.26     44.83 o 
   8   8   1       29.33       31.12     27.15 o 
 -13   9   1      193.62      181.83     91.26 o 
 -12   9   1       14.65       10.58     15.38 o 
 -11   9   1       37.52       46.22     24.50 o 
 -10   9   1       63.59       71.91     48.24 o 
  -9   9   1      220.37      216.71     38.84 o 
  -8   9   1     1496.27     1584.19     98.43 o 
  -7   9   1      643.97      585.98     21.06 o 
  -6   9   1       12.99       12.74      7.07 o 
  -5   9   1       26.52       30.09      6.74 o 
  -4   9   1      620.78      600.70     19.92 o 
  -3   9   1      779.55      869.77     21.80 o 
  -2   9   1     1156.44     1176.78     28.16 o 
  -1   9   1      292.94      279.86     23.05 o 
   0   9   1      370.23      359.07     22.64 o 
   1   9   1       14.75       21.52      8.46 o 
   2   9   1      306.66      277.14     21.28 o 
   3   9   1      123.08      104.93     21.80 o 
   4   9   1       48.41       35.56     13.87 o 
   5   9   1       12.46       11.72     11.90 o 
   6   9   1        9.02       16.14      9.51 o 
   7   9   1       50.93       62.29     17.19 o 
 -12  10   1      121.19       62.72     25.20 o 
 -11  10   1        7.20       26.17     22.62 o 
 -10  10   1        1.57       17.68     22.00 o 
  -9  10   1      202.81      240.38     36.34 o 
  -8  10   1      207.65      206.40     50.26 o 
  -7  10   1      334.39      302.08     42.18 o 
  -6  10   1      164.91      155.58     44.59 o 
  -5  10   1        2.05        7.05      3.24 o 
  -4  10   1       36.37       37.42      9.45 o 
  -3  10   1      295.81      216.78     35.77 o 
  -2  10   1       31.34       29.14      9.05 o 
  -1  10   1       91.99       87.04     16.34 o 
   0  10   1        1.15        4.71      4.10 o 
   1  10   1      265.82      254.10     32.80 o 
   2  10   1       58.74       38.59     21.48 o 
   3  10   1       31.16       27.92     14.99 o 
   4  10   1        0.77       14.06      9.61 o 
   5  10   1        2.97       10.04      9.86 o 
   6  10   1       96.68      144.87     29.72 o 
 -11  11   1       21.97       40.65     20.81 o 
 -10  11   1       56.86       38.43     17.89 o 
  -9  11   1       85.52       75.18     42.67 o 
  -8  11   1       26.35       10.16     15.80 o 
  -7  11   1       28.23       14.20     15.00 o 
  -6  11   1      146.98      143.52     18.03 o 
  -5  11   1        0.18        3.74      4.75 o 
  -4  11   1      587.96      646.53     29.33 o 
  -3  11   1      161.06      148.19     21.13 o 
  -2  11   1        6.11        7.71      5.55 o 
  -1  11   1       25.78       25.63     15.94 o 
   0  11   1       56.79       43.47     16.31 o 
   1  11   1        0.14        3.00      7.39 o 
   2  11   1       14.25       30.55     14.46 o 
   3  11   1        5.13       25.05     14.30 o 
   4  11   1       32.40       27.67     16.96 o 
 -10  12   1       15.74       16.43     18.38 o 
  -9  12   1       16.13       28.40     18.24 o 
  -8  12   1       38.99       32.44     21.23 o 
  -7  12   1        0.20        7.45     14.97 o 
  -6  12   1       23.64       10.30     19.35 o 
  -5  12   1      125.10      104.01     19.60 o 
  -4  12   1       33.26       25.19      7.18 o 
  -3  12   1       44.07       28.08      8.31 o 
  -2  12   1       83.87       74.31     24.14 o 
  -1  12   1       28.71       42.17     12.18 o 
   0  12   1       34.67       29.41     18.90 o 
   1  12   1       10.90       23.64     17.09 o 
   2  12   1        0.17       11.00     12.22 o 
   3  12   1        2.82        9.25      8.06 o 
  -8  13   1       25.65       24.92     22.97 o 
  -7  13   1       40.78       44.00     20.61 o 
  -6  13   1        0.51       31.12     22.49 o 
  -5  13   1       21.32       44.34     27.22 o 
  -4  13   1        7.07       13.19      8.74 o 
  -3  13   1        0.36        4.47     10.34 o 
  -2  13   1        5.60        4.87      6.94 o 
  -1  13   1       21.63       20.94     10.91 o 
   0  13   1       22.25       28.56     12.13 o 
   3 -15   2        0.83        4.27     13.12 o 
  -2 -14   2      137.79      128.80     43.11 o 
  -1 -14   2        2.51       11.93      7.44 o 
   0 -14   2       74.39       54.86     30.25 o 
   1 -14   2       79.60       73.70     22.71 o 
   2 -14   2        0.39        2.77      4.18 o 
   3 -14   2       47.71       39.05     17.25 o 
   4 -14   2        0.42        6.48     17.06 o 
   5 -14   2        0.14        5.22     21.86 o 
   6 -14   2        7.47        6.93     16.36 o 
   7 -14   2        8.07       14.27     17.54 o 
   8 -14   2        0.13       29.52     22.69 o 
  -4 -13   2      166.90      183.44     57.64 o 
  -3 -13   2       12.74       43.43     11.20 o 
  -2 -13   2      103.17       91.04     24.53 o 
  -1 -13   2      152.16      149.08     22.40 o 
   0 -13   2        5.14       10.25      7.95 o 
   1 -13   2       81.99      103.32     23.89 o 
   2 -13   2        2.95        0.00      6.06 o 
   3 -13   2        1.60        3.34     11.77 o 
   4 -13   2        5.01        6.87      7.17 o 
   5 -13   2       16.07       10.21      4.88 o 
   6 -13   2        2.96       20.99     22.49 o 
   7 -13   2        0.02        4.79      9.64 o 
   8 -13   2        7.45        9.89     16.99 o 
   9 -13   2        1.64        3.27     14.55 o 
  -6 -12   2      157.25      133.12     29.73 o 
  -5 -12   2        0.73       19.34     13.44 o 
  -4 -12   2      120.90      112.75     34.60 o 
  -3 -12   2      116.08      132.65     30.86 o 
  -2 -12   2        4.71        3.84      8.77 o 
  -1 -12   2      357.62      323.66     34.13 o 
   0 -12   2      254.03      272.33     42.95 o 
   1 -12   2       68.99       52.55     22.00 o 
   2 -12   2       17.53       31.18     10.50 o 
   3 -12   2        1.02        6.71      4.85 o 
   4 -12   2       66.28       50.87     10.57 o 
   5 -12   2       16.63       17.98      5.58 o 
   6 -12   2        0.92        5.08      8.40 o 
   7 -12   2        2.95        3.21      3.47 o 
   8 -12   2        0.22       12.05      8.01 o 
   9 -12   2        0.07       14.41     20.05 o 
  10 -12   2        5.42       17.06     13.92 o 
  11 -12   2        0.31       23.81     23.25 o 
  -7 -11   2       26.96       32.67     12.95 o 
  -6 -11   2       84.37       55.58     19.20 o 
  -5 -11   2      170.22      123.49     55.34 o 
  -4 -11   2        4.12        6.68     11.88 o 
  -3 -11   2       10.55       17.30     11.28 o 
  -2 -11   2       68.79       51.93     15.42 o 
  -1 -11   2      259.30      223.46     27.04 o 
   0 -11   2       79.77       79.76     16.11 o 
   1 -11   2       91.89       76.37     14.35 o 
   2 -11   2       12.94        8.61      4.99 o 
   3 -11   2      105.12      111.46     17.00 o 
   4 -11   2      645.95      716.31     30.49 o 
   5 -11   2      182.94      174.87     16.19 o 
   6 -11   2        1.61        7.69      4.49 o 
   7 -11   2       12.37       12.93      6.58 o 
   8 -11   2       19.25       15.09      5.46 o 
   9 -11   2        7.00        7.45      5.45 o 
  10 -11   2       18.98       31.26     16.50 o 
  11 -11   2       17.27       34.67     24.92 o 
  -8 -10   2      236.11      247.06     79.50 o 
  -7 -10   2      232.82      252.90     34.07 o 
  -6 -10   2        2.86        3.52      9.42 o 
  -5 -10   2      737.41      690.19     42.10 o 
  -4 -10   2       83.20       75.96     23.59 o 
  -3 -10   2        6.90       18.07     10.08 o 
  -2 -10   2       28.05       25.05     11.23 o 
  -1 -10   2        5.93       14.25      6.66 o 
   0 -10   2       34.28       45.43     11.02 o 
   1 -10   2      191.08      197.41     19.41 o 
   2 -10   2       28.31       28.21      7.41 o 
   3 -10   2       21.92       26.48      6.91 o 
   4 -10   2      113.17      126.68     13.55 o 
   5 -10   2      245.63      221.97     16.75 o 
   6 -10   2      705.48      786.91     29.36 o 
   7 -10   2      296.45      312.58     19.00 o 
   8 -10   2       36.93       39.03      8.21 o 
   9 -10   2       73.77       50.81     14.36 o 
  10 -10   2        9.93       23.58      9.23 o 
  11 -10   2       37.62       46.50     22.35 o 
  12 -10   2        1.62        9.68     14.69 o 
  -9  -9   2      399.03      469.82     62.79 o 
  -8  -9   2       45.58       62.58     20.88 o 
  -7  -9   2      262.03      284.93     28.19 o 
  -6  -9   2      144.46      199.02     43.44 o 
  -5  -9   2        0.20        9.14      7.94 o 
  -4  -9   2     1123.36     1132.57     52.07 o 
  -3  -9   2        9.84       16.78      7.08 o 
  -2  -9   2      123.83      119.35     20.29 o 
  -1  -9   2        7.38       14.59      8.00 o 
   0  -9   2       37.82       46.13      8.25 o 
   1  -9   2       44.01       47.03      8.62 o 
   2  -9   2       10.66       12.11      4.64 o 
   3  -9   2       30.49       29.89      6.39 o 
   4  -9   2      124.65      121.39     18.00 o 
   5  -9   2        8.06       16.38      4.98 o 
   6  -9   2     1172.32     1183.30     29.56 o 
   7  -9   2       80.69      101.73     17.40 o 
   8  -9   2      112.82      125.47     14.90 o 
   9  -9   2      124.87      121.70     13.57 o 
  10  -9   2       19.13       14.93      5.68 o 
  11  -9   2       73.58       76.92     20.05 o 
  12  -9   2       99.95       71.14     25.27 o 
  13  -9   2        4.01       13.71     14.55 o 
 -10  -8   2       55.63       55.83     23.04 o 
  -9  -8   2       36.90       24.57     19.42 o 
  -8  -8   2      370.60      401.88     38.36 o 
  -7  -8   2       74.21       92.59     26.80 o 
  -6  -8   2       17.84       26.94     20.47 o 
  -5  -8   2      498.12      505.81     33.28 o 
  -4  -8   2     3287.62     3217.91     93.51 o 
  -3  -8   2      379.09      345.27     28.28 o 
  -2  -8   2       63.52       57.16     14.54 o 
  -1  -8   2      224.40      256.48     14.52 o 
   0  -8   2       69.29       68.99     12.81 o 
   1  -8   2       69.96       73.85     11.77 o 
   2  -8   2       23.84       19.45      4.44 o 
   3  -8   2      127.57      145.64     14.33 o 
   4  -8   2        0.21       12.02      7.01 o 
   5  -8   2        0.30        4.13      3.31 o 
   6  -8   2       45.39       40.60      8.94 o 
   7  -8   2      598.81      616.26     19.40 o 
   8  -8   2       72.01       76.38     16.32 o 
   9  -8   2       76.93       65.75     14.53 o 
  10  -8   2       28.99       25.73      6.75 o 
  11  -8   2      113.91      119.87     13.79 o 
  12  -8   2       57.31       49.22     15.61 o 
  13  -8   2       45.96       24.78     20.81 o 
 -11  -7   2       17.74       20.81     15.94 o 
 -10  -7   2      282.73      222.90     91.12 o 
  -9  -7   2       79.23       81.73     38.29 o 
  -8  -7   2      304.70      351.27     62.44 o 
  -7  -7   2      192.09      190.25     65.02 o 
  -6  -7   2       15.72       12.45     11.05 o 
  -5  -7   2      581.00      499.78     31.71 o 
  -4  -7   2       33.30       57.30      9.85 o 
  -3  -7   2      315.00      270.42     15.40 o 
  -2  -7   2      218.37      203.08     12.79 o 
  -1  -7   2       11.26       31.84      8.65 o 
   0  -7   2      845.55      909.47     86.14 o 
   1  -7   2        0.05       11.67      5.46 o 
   2  -7   2       25.50       30.44      6.30 o 
   3  -7   2      147.80      163.08      8.65 o 
   4  -7   2      142.13      115.76     11.42 o 
   5  -7   2       54.33       47.95      7.35 o 
   6  -7   2      260.23      278.34     19.51 o 
   7  -7   2        4.80        6.91      4.28 o 
   8  -7   2      499.81      535.33     29.10 o 
   9  -7   2       55.71       42.78      9.21 o 
  10  -7   2       88.66       97.85     29.09 o 
  11  -7   2      153.07      112.42     32.36 o 
  12  -7   2        9.70        8.93      8.52 o 
  13  -7   2      107.42       80.26     34.75 o 
 -12  -6   2      175.26      179.32     60.56 o 
 -11  -6   2      147.76      134.77     24.50 o 
 -10  -6   2      177.71      193.18     72.89 o 
  -9  -6   2      318.77      396.59     38.98 o 
  -8  -6   2      205.57      215.24     59.31 o 
  -7  -6   2     4193.80     4117.67    145.11 o 
  -6  -6   2     1874.64     1935.74     54.46 o 
  -5  -6   2       75.22       73.33     16.71 o 
  -4  -6   2     1569.62     1357.59     32.20 o 
  -3  -6   2      352.02      377.27     13.40 o 
  -2  -6   2     1142.23     1201.94     35.46 o 
  -1  -6   2     7716.68     8520.48     93.20 o 
   0  -6   2     1849.42     1949.51     26.02 o 
   1  -6   2       22.83       34.45      8.64 o 
   2  -6   2       45.85       57.79     11.69 o 
   3  -6   2       27.41       25.88      6.56 o 
   4  -6   2      318.21      308.34     10.64 o 
   5  -6   2       86.72      110.98     10.89 o 
   6  -6   2      495.59      498.96     19.93 o 
   7  -6   2      271.76      261.55     15.90 o 
   8  -6   2       97.22       70.02      9.37 o 
   9  -6   2      118.67      114.97     12.40 o 
  10  -6   2      401.72      416.50     26.27 o 
  11  -6   2      701.92      699.20     38.15 o 
  12  -6   2       64.40       75.38     22.94 o 
  13  -6   2       20.94       14.19      9.02 o 
 -12  -5   2      221.19      183.78     48.45 o 
 -11  -5   2      356.97      421.65     42.26 o 
 -10  -5   2       73.89       56.25     17.40 o 
  -9  -5   2       36.41       21.79     12.04 o 
  -8  -5   2      213.01      196.33     38.29 o 
  -7  -5   2       99.71       84.10     14.05 o 
  -6  -5   2     1756.74     1699.02     37.19 o 
  -5  -5   2      369.37      387.00     16.68 o 
  -4  -5   2      925.37      866.41     32.23 o 
  -3  -5   2        1.47        9.62      5.45 o 
  -2  -5   2        0.41       10.32      7.94 o 
  -1  -5   2      137.84      148.77     10.27 o 
   0  -5   2       35.67       35.07      9.10 o 
   1  -5   2     1268.07     1178.16     22.39 o 
   2  -5   2        0.97       13.09      8.88 o 
   3  -5   2     1245.52     1339.03     27.29 o 
   4  -5   2      468.55      469.20     14.25 o 
   5  -5   2       31.72       42.11      6.25 o 
   6  -5   2        4.72       12.59      5.62 o 
   7  -5   2     1417.54     1454.26     43.75 o 
   8  -5   2      589.18      611.83     21.71 o 
   9  -5   2       12.94        7.73      7.44 o 
  10  -5   2      191.32      178.60     26.17 o 
  11  -5   2       75.18       48.76     13.97 o 
  12  -5   2      221.54      139.41     33.23 o 
  13  -5   2      107.26       98.05     26.64 o 
 -13  -4   2      331.94      373.55     59.87 o 
 -12  -4   2       13.73       25.34     15.94 o 
 -11  -4   2      291.33      408.98     38.98 o 
 -10  -4   2      354.42      376.40     25.76 o 
  -9  -4   2      106.72      123.42     39.40 o 
  -8  -4   2      506.52      462.25     19.33 o 
  -7  -4   2      752.41      747.88     29.28 o 
  -6  -4   2      177.17      181.59     16.33 o 
  -5  -4   2     2293.45     2302.64     44.28 o 
  -4  -4   2       19.68       18.20      7.38 o 
  -3  -4   2      687.12      722.44     22.92 o 
  -2  -4   2       39.90       37.59     11.81 o 
  -1  -4   2     1068.86     1268.94     27.07 o 
   0  -4   2      107.08      143.15      9.46 o 
   1  -4   2     2529.59     2602.49     31.36 o 
   2  -4   2     1348.29     1729.39     53.51 o 
   3  -4   2      340.98      309.61     12.77 o 
   4  -4   2     1483.86     1498.37     29.53 o 
   5  -4   2       49.78       93.78     11.23 o 
   6  -4   2      205.43      206.13     11.53 o 
   7  -4   2      141.93      129.04     10.88 o 
   8  -4   2     1022.16     1004.72     29.38 o 
   9  -4   2       45.28       43.61      8.51 o 
  10  -4   2      870.09      947.94     35.98 o 
  11  -4   2      170.32      136.67     26.88 o 
  12  -4   2       68.96       71.59     24.68 o 
  13  -4   2      346.82      425.89     50.55 o 
 -13  -3   2      173.27      175.22     35.71 o 
 -12  -3   2      127.92      143.47     65.58 o 
 -11  -3   2       29.34       34.95     19.77 o 
 -10  -3   2      537.10      535.26     32.30 o 
  -9  -3   2       59.36       50.18     11.78 o 
  -8  -3   2        5.20        6.90      5.12 o 
  -7  -3   2      761.21      787.65     21.13 o 
  -6  -3   2     1118.91     1277.52     44.69 o 
  -5  -3   2     4395.40     4680.84     54.65 o 
  -4  -3   2      115.58      159.14      9.34 o 
  -3  -3   2      140.39      171.50     10.71 o 
  -2  -3   2     1274.92      817.93     24.65 o 
  -1  -3   2       19.59        9.92      7.92 o 
   1  -3   2      636.62     1552.37     69.79 o 
   2  -3   2      134.06      283.87     25.37 o 
   3  -3   2      234.21      266.47     11.67 o 
   4  -3   2       43.94       33.94      5.68 o 
   5  -3   2      138.06      131.96     12.21 o 
   6  -3   2      303.00      349.88     35.25 o 
   7  -3   2       62.20       61.65     10.11 o 
   8  -3   2      573.27      591.99     18.64 o 
   9  -3   2        8.01       20.26      8.06 o 
  10  -3   2      759.25      843.36     32.40 o 
  11  -3   2      342.40      317.22     22.16 o 
  12  -3   2        5.82        3.90      7.67 o 
  13  -3   2      282.54      306.01     62.10 o 
 -14  -2   2      165.06      109.92     58.34 o 
 -13  -2   2        2.99       11.89     10.60 o 
 -12  -2   2      468.95      544.84     44.20 o 
 -11  -2   2      265.98      254.85     28.84 o 
 -10  -2   2      121.88       97.34     21.84 o 
  -9  -2   2      333.46      306.46     26.10 o 
  -8  -2   2      241.83      252.61     19.37 o 
  -7  -2   2     1208.96     1145.56     29.12 o 
  -6  -2   2       13.15       36.31      6.67 o 
  -5  -2   2     2376.98     2375.72     49.11 o 
  -4  -2   2     1508.45     1725.76     32.12 o 
  -3  -2   2      100.80      186.35     11.67 o 
  -2  -2   2     3561.82     2334.53    172.78 o 
  -1  -2   2        0.67       42.26      6.03 o 
   1  -2   2        6.35      129.67     18.62 o 
   2  -2   2     1782.01     2174.30     29.31 o 
   3  -2   2      654.45      410.23     28.02 o 
   4  -2   2      378.36      324.35     10.81 o 
   5  -2   2        1.92        8.70      6.94 o 
   6  -2   2     1977.92     2056.41     30.57 o 
   7  -2   2     1199.34     1121.49     31.16 o 
   8  -2   2      875.59      858.78     23.19 o 
   9  -2   2      225.23      187.73     28.51 o 
  10  -2   2       57.80       52.47     14.71 o 
  11  -2   2      333.42      396.52     45.07 o 
  12  -2   2      206.04      225.53     56.21 o 
  13  -2   2       19.55       13.32     10.24 o 
 -14  -1   2      261.01      276.67     39.47 o 
 -13  -1   2      146.61      121.22     49.09 o 
 -12  -1   2        7.61       20.33     20.81 o 
 -11  -1   2      138.78      165.70     16.81 o 
 -10  -1   2       48.93       31.37      8.64 o 
  -9  -1   2      272.55      266.60     18.19 o 
  -8  -1   2       99.65       99.97     16.82 o 
  -7  -1   2      185.09      176.59     11.52 o 
  -6  -1   2     5325.73     5920.89     56.31 o 
  -5  -1   2     1977.33     1999.36     34.59 o 
  -4  -1   2      667.13      580.61     20.19 o 
  -3  -1   2     4653.26     4673.88     41.67 o 
  -2  -1   2      717.63      661.95     13.20 o 
  -1  -1   2     2825.92     2964.99    169.93 o 
   1  -1   2     5048.11     5717.65     53.83 o 
   2  -1   2      682.12     1097.06     19.66 o 
   3  -1   2     1131.64     1123.25     21.65 o 
   4  -1   2      721.29      709.62     17.52 o 
   5  -1   2     3243.78     3544.60     54.34 o 
   6  -1   2      750.49      853.81     17.75 o 
   7  -1   2     1165.04     1131.95     24.69 o 
   8  -1   2        2.97       14.88      6.77 o 
   9  -1   2       22.03       20.64      7.14 o 
  10  -1   2        2.37       14.18     12.60 o 
  11  -1   2       70.26       39.13     21.55 o 
  12  -1   2      868.04      909.46     43.58 o 
  13  -1   2       65.24       43.68     24.47 o 
 -14   0   2       79.75       57.14     25.17 o 
 -13   0   2      206.22      217.44     35.05 o 
 -12   0   2      183.30      196.29     30.93 o 
 -11   0   2       70.69       46.94     10.99 o 
 -10   0   2       22.27       23.31      7.60 o 
  -9   0   2        3.80       12.55      5.13 o 
  -8   0   2      384.97      329.23     14.05 o 
  -7   0   2      568.80      549.46     12.92 o 
  -6   0   2      167.85      217.92     12.17 o 
  -5   0   2     2247.49     2139.64     24.87 o 
  -4   0   2     2393.28     2096.27     20.51 o 
  -3   0   2     8461.78     8646.19    369.82 o 
  -2   0   2        3.90       29.78     15.68 o 
  -1   0   2      996.36      444.44     35.62 o 
   0   0   2     8629.30     9944.71    150.92 o 
   1   0   2     7234.22     7255.66    155.31 o 
   2   0   2       42.20       67.52      6.87 o 
   3   0   2      611.54      588.93     14.82 o 
   4   0   2       13.29       18.74      4.56 o 
   5   0   2      473.66      402.06     14.78 o 
   6   0   2      435.46      408.32     14.72 o 
   7   0   2      286.83      285.85     23.63 o 
   8   0   2     1352.41     1397.53     40.52 o 
   9   0   2        3.92        2.41      6.04 o 
  10   0   2      329.99      379.07     39.15 o 
  11   0   2      245.06      259.34     26.71 o 
  12   0   2      139.25      120.00     49.83 o 
  13   0   2      162.92       71.64     42.42 o 
 -15   1   2       78.39       60.38     26.13 o 
 -14   1   2       14.28       12.86      5.91 o 
 -13   1   2       12.32       11.84      5.71 o 
 -12   1   2      468.43      484.36     27.27 o 
 -11   1   2     1148.38     1208.98     47.22 o 
 -10   1   2      139.82      145.86     13.15 o 
  -9   1   2      185.87      184.44     12.71 o 
  -8   1   2       35.85       35.41      7.55 o 
  -7   1   2     1170.95     1124.68     27.60 o 
  -6   1   2      401.05      402.51     26.94 o 
  -5   1   2     1589.25     1446.63     27.20 o 
  -4   1   2     1267.77     1584.10     24.36 o 
  -3   1   2      115.26      441.21     47.20 o 
  -2   1   2      176.19      507.97     25.37 o 
  -1   1   2     3012.56     4583.72     92.38 o 
   0   1   2    10111.61    11779.04    126.40 o 
   1   1   2      777.42     1099.32     22.10 o 
   2   1   2     1481.72     1304.47     25.18 o 
   3   1   2       15.92       25.31      5.68 o 
   4   1   2     2999.41     3180.04     36.23 o 
   5   1   2        0.54        2.12      4.98 o 
   6   1   2      709.85      657.81     17.92 o 
   7   1   2        8.00        7.80      6.28 o 
   8   1   2      764.06      719.58     21.64 o 
   9   1   2      178.27      156.94     46.26 o 
  10   1   2       48.77       52.00     19.91 o 
  11   1   2      513.97      616.66     59.73 o 
  12   1   2        1.15        7.14      6.63 o 
 -15   2   2      102.25       62.20     36.50 o 
 -14   2   2      160.73      189.75     21.12 o 
 -13   2   2       21.20        4.72      5.01 o 
 -12   2   2      465.05      513.42     29.73 o 
 -11   2   2     1455.43     1487.55     51.74 o 
 -10   2   2       29.29       39.71      7.00 o 
  -9   2   2      149.78      144.20     12.71 o 
  -8   2   2      543.99      530.81     14.83 o 
  -7   2   2      295.31      251.43     10.61 o 
  -6   2   2     1700.96     1748.73     32.71 o 
  -5   2   2      382.76      370.79     11.08 o 
  -4   2   2       52.24      206.18     18.04 o 
  -3   2   2      222.37      249.91     10.34 o 
  -2   2   2      213.10      425.23     11.07 o 
  -1   2   2     3159.87     3835.82     35.57 o 
   0   2   2     1644.46     2074.36     62.25 o 
   1   2   2     1403.79     1224.14     30.81 o 
   2   2   2        5.31        5.24      5.08 o 
   3   2   2       44.67       39.31      9.77 o 
   4   2   2     1924.70     1995.45     74.35 o 
   5   2   2       97.00       92.20     12.26 o 
   6   2   2      226.12      202.40     34.31 o 
   7   2   2     1202.07     1192.21     42.50 o 
   8   2   2       38.39       27.12     16.32 o 
   9   2   2      201.56      223.39     74.90 o 
  10   2   2      113.69      101.01     37.03 o 
  11   2   2      102.70       84.16     52.07 o 
  12   2   2      278.52      265.71     66.69 o 
 -15   3   2        8.21       10.72     15.11 o 
 -14   3   2      194.30      177.92     25.29 o 
 -13   3   2      246.55      293.07     29.97 o 
 -12   3   2      102.72      106.74     12.19 o 
 -11   3   2      251.79      267.57     30.47 o 
 -10   3   2       42.14       33.89      6.24 o 
  -9   3   2       99.36       77.96     10.07 o 
  -8   3   2     1061.88      937.70     20.89 o 
  -7   3   2      887.35      911.72     36.34 o 
  -6   3   2     1630.02     1673.14     57.46 o 
  -5   3   2      121.68      108.16     21.36 o 
  -4   3   2       85.77       78.48     12.24 o 
  -3   3   2       12.00       40.79      6.04 o 
  -2   3   2      417.34      372.41      9.25 o 
  -1   3   2      459.05      394.40     10.40 o 
   0   3   2      156.50      149.29     13.72 o 
   1   3   2      311.18      310.74     16.12 o 
   2   3   2       73.57       93.92     11.79 o 
   3   3   2      607.88      615.37     19.64 o 
   4   3   2      166.42      172.38     24.98 o 
   5   3   2      834.51      797.77     25.65 o 
   6   3   2      200.80      146.88     24.86 o 
   7   3   2      522.72      546.51     44.11 o 
   8   3   2      122.31      130.87     30.73 o 
   9   3   2      557.99      455.62     80.26 o 
  10   3   2      532.89      599.93     55.55 o 
  11   3   2       27.07       12.39     12.32 o 
 -15   4   2       13.25       15.38     14.20 o 
 -14   4   2        3.82        7.78      7.59 o 
 -13   4   2      214.34      233.61     24.70 o 
 -12   4   2       89.62       61.44     19.86 o 
 -11   4   2      174.44      158.20     16.37 o 
 -10   4   2      869.62      891.95     22.50 o 
  -9   4   2        5.46        6.23      4.55 o 
  -8   4   2      112.23      109.16     10.13 o 
  -7   4   2     1025.76     1080.98     32.67 o 
  -6   4   2        3.60        9.61     17.19 o 
  -5   4   2      320.16      402.17     39.56 o 
  -4   4   2      375.54      431.39     15.18 o 
  -3   4   2      999.91      773.58     16.67 o 
  -2   4   2       27.86       27.53      6.06 o 
  -1   4   2      214.62      199.71      8.14 o 
   0   4   2      942.99      948.47     24.04 o 
   1   4   2      899.73      978.62     35.13 o 
   2   4   2       67.75       81.73     21.94 o 
   3   4   2       24.94       52.33     11.30 o 
   4   4   2      257.65      258.88     16.49 o 
   5   4   2      653.52      594.84     36.38 o 
   6   4   2     1622.37     1679.25     48.95 o 
   7   4   2      896.46      823.22     51.87 o 
   8   4   2       71.35       98.02     38.91 o 
   9   4   2       61.50       65.02     32.86 o 
  10   4   2      353.15      291.12     92.66 o 
  11   4   2      143.31      163.45     37.52 o 
 -15   5   2       48.04       51.65     37.87 o 
 -14   5   2       31.26       26.94     19.07 o 
 -13   5   2       26.11       27.66     12.29 o 
 -12   5   2      115.94       97.46     18.67 o 
 -11   5   2      221.87      229.37     21.45 o 
 -10   5   2        6.48        5.69     10.27 o 
  -9   5   2        2.04       31.07     15.42 o 
  -8   5   2        0.20       19.79     14.53 o 
  -7   5   2      100.04      116.63     18.82 o 
  -6   5   2      343.10      408.42     23.50 o 
  -5   5   2      212.31      240.92     22.57 o 
  -4   5   2       72.32       62.20      8.28 o 
  -3   5   2        0.39        5.16      3.63 o 
  -2   5   2     1864.75     1849.91     29.39 o 
  -1   5   2        8.73       20.81      5.15 o 
   0   5   2      673.23      723.09     51.38 o 
   1   5   2      594.88      653.79     21.04 o 
   2   5   2      235.76      209.88     15.39 o 
   3   5   2      176.47      179.34     24.02 o 
   4   5   2        1.11       13.64      8.94 o 
   5   5   2      120.39      100.20     22.73 o 
   6   5   2      611.09      573.63     29.83 o 
   7   5   2       14.96        7.53      7.63 o 
   8   5   2      156.52      167.98     73.51 o 
   9   5   2      186.07      150.43     85.07 o 
  10   5   2       42.94       28.54     27.85 o 
 -14   6   2       84.69      121.27     46.57 o 
 -13   6   2       94.58      153.01     45.25 o 
 -12   6   2        0.43        1.80     10.96 o 
 -11   6   2        1.86       24.43     20.61 o 
 -10   6   2      134.39      114.24     48.31 o 
  -9   6   2        0.41        0.00      9.35 o 
  -8   6   2      187.09      218.59     30.92 o 
  -7   6   2       65.41       55.95     25.90 o 
  -6   6   2       38.74       31.00     20.64 o 
  -5   6   2      169.40      180.67      6.81 o 
  -4   6   2        7.66        5.89      3.72 o 
  -3   6   2       88.51       97.59     11.35 o 
  -2   6   2      835.71     1017.92     17.33 o 
  -1   6   2       83.92       68.53     10.24 o 
   0   6   2        0.87        6.48      6.80 o 
   1   6   2      461.99      392.40     17.56 o 
   2   6   2       89.74       73.96     10.76 o 
   3   6   2       46.00       40.68      7.66 o 
   4   6   2       30.75       37.84     10.09 o 
   5   6   2        0.56        0.00      6.46 o 
   6   6   2      400.62      311.31     54.07 o 
   7   6   2      293.67      366.65     41.77 o 
   8   6   2       32.27       27.15     12.74 o 
   9   6   2      266.18      410.16     55.90 o 
 -14   7   2        4.50       42.67     24.09 o 
 -13   7   2      315.54      329.76    118.97 o 
 -12   7   2       20.64       31.40     21.79 o 
 -11   7   2       29.28       37.10     21.79 o 
 -10   7   2       34.27       58.27     32.65 o 
  -9   7   2       25.88       22.83     14.97 o 
  -8   7   2       31.08       17.08     12.15 o 
  -7   7   2      596.33      609.82     32.58 o 
  -6   7   2      212.11      179.49     12.83 o 
  -5   7   2        9.76       13.97      3.14 o 
  -4   7   2       92.64       71.02     11.45 o 
  -3   7   2      450.05      415.79     18.62 o 
  -2   7   2        6.50       12.28      5.56 o 
  -1   7   2       66.94       65.18     13.26 o 
   0   7   2      515.42      456.25     16.25 o 
   1   7   2       38.76       38.48      9.55 o 
   2   7   2     1109.40     1136.96     35.93 o 
   3   7   2        0.63        2.11      4.61 o 
   4   7   2       10.03       16.33      5.99 o 
   5   7   2      297.18      307.37     48.66 o 
   6   7   2       17.50       17.12     17.06 o 
   7   7   2      140.35      131.36     21.30 o 
   8   7   2      206.89      258.06     60.91 o 
 -14   8   2       43.73       27.71     19.07 o 
 -13   8   2       66.58       57.64     25.13 o 
 -12   8   2       17.36       26.24      8.56 o 
 -11   8   2        0.12       11.07     15.04 o 
 -10   8   2       84.56       75.60     24.09 o 
  -9   8   2       31.59       22.42     30.28 o 
  -8   8   2        0.12       15.66     19.49 o 
  -7   8   2      405.24      410.68     56.83 o 
  -6   8   2        9.15        9.10     12.33 o 
  -5   8   2       26.53       28.90      6.74 o 
  -4   8   2        2.11        6.53      5.68 o 
  -3   8   2      103.55       86.59     11.61 o 
  -2   8   2      103.00       87.70     10.03 o 
  -1   8   2       43.24       58.89      9.34 o 
   0   8   2       92.42       93.99     13.95 o 
   1   8   2      139.33      143.71     19.84 o 
   2   8   2      942.74     1025.02     72.54 o 
   3   8   2       14.00       15.24     11.82 o 
   4   8   2      495.22      397.82     33.35 o 
   5   8   2       50.63       67.69     22.56 o 
   6   8   2      145.24      154.65     28.95 o 
   7   8   2        4.07        4.39      8.21 o 
 -13   9   2        0.06        0.00     14.41 o 
 -12   9   2        5.06       44.83     31.26 o 
 -11   9   2       28.81       19.56     15.66 o 
 -10   9   2        0.08       26.52     21.02 o 
  -9   9   2       61.39       42.67     25.76 o 
  -8   9   2       83.32       43.44     19.70 o 
  -7   9   2       11.36       11.56     15.94 o 
  -6   9   2      111.98      107.17     10.12 o 
  -5   9   2       93.93      101.62     11.36 o 
  -4   9   2      419.25      415.97     20.81 o 
  -3   9   2       83.87       95.12     14.83 o 
  -2   9   2       72.08       59.41     10.67 o 
  -1   9   2      275.15      302.83     27.94 o 
   0   9   2        8.24       11.43      7.33 o 
   1   9   2        0.86       11.33      9.09 o 
   2   9   2       44.87       32.72     11.76 o 
   3   9   2      182.32      162.03     26.20 o 
   4   9   2      213.67      203.43     30.37 o 
   5   9   2       18.28       23.17     11.49 o 
   6   9   2      252.94      271.21     52.00 o 
 -12  10   2        2.91       42.81     25.27 o 
 -11  10   2        3.72        0.00     12.67 o 
 -10  10   2        0.70        9.89     18.03 o 
  -9  10   2      134.44      133.10     33.90 o 
  -8  10   2       78.50       60.29     32.65 o 
  -7  10   2       98.83       73.39     17.30 o 
  -6  10   2       57.44       49.10     10.37 o 
  -5  10   2       67.82       54.33     16.15 o 
  -4  10   2        6.06        6.11      4.26 o 
  -3  10   2       23.60       22.40      4.93 o 
  -2  10   2       62.50       62.16     15.87 o 
  -1  10   2      205.86      210.82     25.90 o 
   0  10   2      210.83      223.69     28.56 o 
   1  10   2        2.79       18.54     11.03 o 
   2  10   2      237.71      277.08     37.42 o 
   3  10   2       16.69       49.96     16.90 o 
   4  10   2       31.10       27.90     15.02 o 
   5  10   2      135.37      108.56     28.42 o 
 -11  11   2        0.25       32.79     19.49 o 
 -10  11   2        0.04       27.08     21.58 o 
  -9  11   2        5.06        4.11     15.52 o 
  -8  11   2       27.66       21.44     19.63 o 
  -7  11   2        8.43       10.36     12.77 o 
  -6  11   2       23.56       31.27     12.86 o 
  -5  11   2        1.85        0.73      2.70 o 
  -4  11   2        2.02        9.42     12.90 o 
  -3  11   2       67.96       55.04     16.30 o 
  -2  11   2       18.20       16.45      7.54 o 
  -1  11   2      148.65      139.32     23.93 o 
   0  11   2      222.52      153.97     51.11 o 
   1  11   2        4.46        4.81      8.46 o 
   2  11   2       42.06       35.86     13.12 o 
   3  11   2      156.22      153.44     37.72 o 
 -10  12   2        1.02       18.45     22.35 o 
  -9  12   2        0.26        2.30     13.64 o 
  -8  12   2        5.29       39.47     24.30 o 
  -7  12   2       23.61       45.39     21.72 o 
  -6  12   2       10.70       10.51     12.67 o 
  -5  12   2       20.31       50.75     30.91 o 
  -4  12   2      120.39      109.24     26.44 o 
  -3  12   2       17.36       21.33     10.67 o 
  -2  12   2       99.43      117.59     21.96 o 
  -1  12   2       12.95       22.87     10.64 o 
   0  12   2      103.34      100.58     19.87 o 
   1  12   2       51.07       44.01     15.94 o 
  -7  13   2       22.35       22.76     19.56 o 
  -6  13   2       24.74       16.78     18.73 o 
  -5  13   2        5.94       22.69     20.81 o 
  -4  13   2       26.01       21.86     20.88 o 
  -3  13   2        4.37        4.39      3.48 o 
  -2  13   2       17.21       16.14      9.19 o 
   0 -15   3       24.54       30.77     14.10 o 
   1 -15   3       49.72       29.46     12.59 o 
   2 -15   3        1.54        7.67      7.82 o 
   3 -15   3       62.04       50.87     27.11 o 
   4 -15   3       37.31       21.72     15.57 o 
   5 -15   3        0.33        7.14      8.53 o 
  -3 -14   3        2.02        8.15      9.88 o 
  -2 -14   3       10.64       14.63     10.04 o 
  -1 -14   3       31.18       34.03     13.39 o 
   0 -14   3        0.71       11.15     10.62 o 
   1 -14   3       67.79       70.14     21.07 o 
   2 -14   3       50.48       55.86     24.23 o 
   3 -14   3        0.68        3.42      3.33 o 
   4 -14   3      208.62      183.12     16.41 o 
   5 -14   3       67.83       45.27     27.08 o 
   6 -14   3       13.25       20.59     13.68 o 
   7 -14   3       88.10       53.05     23.39 o 
   8 -14   3        4.29       26.80     23.74 o 
  -5 -13   3       12.35       26.50     34.49 o 
  -4 -13   3       17.16       11.96     10.13 o 
  -3 -13   3        0.05        6.53      5.71 o 
  -2 -13   3        0.07       11.90     12.82 o 
  -1 -13   3        1.86        8.91      5.44 o 
   0 -13   3       26.68       28.15     14.55 o 
   1 -13   3       22.38       29.57     17.06 o 
   2 -13   3      179.60      185.24     28.12 o 
   3 -13   3      157.58      122.09     31.45 o 
   4 -13   3       60.88       29.17     10.32 o 
   5 -13   3      137.40      134.08     25.23 o 
   6 -13   3       16.13       33.43     16.56 o 
   7 -13   3      165.49      126.14     34.78 o 
   8 -13   3       93.68       84.02     13.67 o 
   9 -13   3        6.83        5.78     14.41 o 
  -7 -12   3       78.06       90.15     47.48 o 
  -6 -12   3       61.28       60.72     29.03 o 
  -5 -12   3        2.24       24.38     15.59 o 
  -4 -12   3        6.86       13.08      7.68 o 
  -3 -12   3        4.28       12.78     11.08 o 
  -2 -12   3       14.08       26.82     11.39 o 
  -1 -12   3       22.35       11.38     10.60 o 
   0 -12   3       76.63       64.05     17.86 o 
   1 -12   3       33.92       29.96      8.85 o 
   2 -12   3      332.84      310.79     21.83 o 
   3 -12   3       65.25       43.41     11.67 o 
   4 -12   3       20.69       21.38      9.83 o 
   5 -12   3      232.64      238.28     30.13 o 
   6 -12   3      336.87      334.51     29.13 o 
   7 -12   3        2.49        4.03      2.90 o 
   8 -12   3      293.51      347.51     42.69 o 
   9 -12   3       14.46       25.78     13.82 o 
  10 -12   3      166.30      142.22     34.39 o 
  -8 -11   3        8.73       10.73     12.56 o 
  -7 -11   3        0.51        6.35     10.13 o 
  -6 -11   3       26.28       40.38     17.29 o 
  -5 -11   3       27.09       37.02     15.89 o 
  -4 -11   3       54.65       61.30     21.50 o 
  -3 -11   3       19.90       12.64     12.32 o 
  -2 -11   3       29.13       10.06     10.21 o 
  -1 -11   3       20.83       24.76     15.84 o 
   0 -11   3       67.53       59.77     10.67 o 
   1 -11   3     1167.63     1188.46     43.36 o 
   2 -11   3      416.57      422.37     30.82 o 
   3 -11   3      115.27       90.56     20.02 o 
   4 -11   3       62.74       63.34     10.99 o 
   5 -11   3       52.22       45.68     14.20 o 
   6 -11   3      623.31      676.28     37.24 o 
   7 -11   3      254.48      246.05     22.44 o 
   8 -11   3       60.01       44.31     12.12 o 
   9 -11   3      401.39      464.99     47.86 o 
  10 -11   3        0.37        4.12      5.44 o 
  11 -11   3      165.09      197.63     62.16 o 
  -9 -10   3       55.31       32.58     26.17 o 
  -8 -10   3        9.86       23.04     19.35 o 
  -7 -10   3        5.89        8.01     14.62 o 
  -6 -10   3       14.77       28.69     12.48 o 
  -5 -10   3       48.68       48.02     15.04 o 
  -4 -10   3      244.27      229.07     33.79 o 
  -3 -10   3       77.72       66.40     19.58 o 
  -2 -10   3        6.65        6.67      4.83 o 
  -1 -10   3       85.73      107.75     21.83 o 
   0 -10   3       35.72       41.70     14.10 o 
   1 -10   3      259.83      260.57     19.29 o 
   2 -10   3      730.82      706.01     20.69 o 
   3 -10   3       24.32       35.75     11.19 o 
   4 -10   3      508.72      501.45     18.64 o 
   5 -10   3      240.14      260.02     23.23 o 
   6 -10   3     1030.55     1120.82     53.74 o 
   7 -10   3       90.28       74.30     14.88 o 
   8 -10   3      410.54      431.05     24.12 o 
   9 -10   3      159.23      151.98     15.83 o 
  10 -10   3      151.06      146.91     26.67 o 
  11 -10   3        3.38        8.23      5.42 o 
  12 -10   3      132.56      154.26     40.72 o 
 -10  -9   3        1.54        1.67     10.09 o 
  -9  -9   3        9.19        8.84     14.69 o 
  -8  -9   3        2.38       20.40     17.54 o 
  -7  -9   3        0.85       11.63     14.34 o 
  -6  -9   3       22.96       25.27     15.18 o 
  -5  -9   3       15.67       30.75     12.54 o 
  -4  -9   3      541.84      551.98     32.08 o 
  -3  -9   3       13.19       13.34      8.03 o 
  -2  -9   3       39.49       44.65      8.50 o 
  -1  -9   3        1.87        4.54      6.26 o 
   0  -9   3      667.90      635.58     29.89 o 
   1  -9   3        0.15        3.24      6.47 o 
   2  -9   3      723.51      683.64     18.82 o 
   3  -9   3     1087.92     1133.42     23.50 o 
   4  -9   3       28.89       54.85     10.00 o 
   5  -9   3      613.66      636.33     21.24 o 
   6  -9   3        2.87        4.32      3.52 o 
   7  -9   3      327.69      343.95     17.76 o 
   8  -9   3      748.19      771.37     24.30 o 
   9  -9   3       17.58       17.51      6.71 o 
  10  -9   3      282.83      288.27     22.96 o 
  11  -9   3       18.60       33.19     10.08 o 
  12  -9   3       34.33       27.00     12.40 o 
 -11  -8   3        0.10        5.43      7.87 o 
 -10  -8   3        1.27        4.25      7.59 o 
  -9  -8   3        0.13        9.40     14.48 o 
  -8  -8   3       82.34       88.69     45.74 o 
  -7  -8   3        5.49       10.65     10.02 o 
  -6  -8   3        5.16       14.76     16.29 o 
  -5  -8   3      491.20      440.46     27.88 o 
  -4  -8   3      987.76     1062.58     32.09 o 
  -3  -8   3        0.06        7.70      4.43 o 
  -2  -8   3      131.12      135.47     22.87 o 
  -1  -8   3       40.10       27.29      8.58 o 
   0  -8   3     1249.87     1217.09     33.84 o 
   1  -8   3      643.34      557.74     15.56 o 
   2  -8   3      143.75      143.53     15.08 o 
   3  -8   3      818.42      809.01     59.52 o 
   4  -8   3      922.24      988.49     22.01 o 
   5  -8   3       17.07       16.61      5.26 o 
   6  -8   3     1688.53     1821.19     61.54 o 
   7  -8   3       23.70       26.84      8.48 o 
   8  -8   3      521.10      573.33     23.97 o 
   9  -8   3      582.96      639.81     25.23 o 
  10  -8   3      463.69      448.56     48.02 o 
  11  -8   3      170.92      205.18     45.35 o 
  12  -8   3       60.28       39.55     16.32 o 
  13  -8   3       82.08       81.38     41.35 o 
 -12  -7   3       29.89       38.98     17.47 o 
 -11  -7   3       58.56       88.48     21.65 o 
 -10  -7   3       83.20       62.30     25.69 o 
  -9  -7   3       11.81       17.61     16.36 o 
  -8  -7   3      283.04      273.79     76.09 o 
  -7  -7   3       30.52       42.88     16.29 o 
  -6  -7   3       49.08       32.99     15.72 o 
  -5  -7   3      207.08      172.31     32.19 o 
  -4  -7   3        2.15        8.14      5.57 o 
  -3  -7   3      173.45      197.10     20.23 o 
  -2  -7   3      718.62      807.67     23.30 o 
  -1  -7   3     2247.63     2150.32     43.28 o 
   0  -7   3     1681.40     1793.51     36.78 o 
   1  -7   3      775.87      786.38     22.97 o 
   2  -7   3     1751.38     1749.95     52.24 o 
   3  -7   3      149.95      122.34     10.41 o 
   4  -7   3     1246.36     1200.53     22.49 o 
   5  -7   3      130.85      174.94     15.08 o 
   6  -7   3     1475.13     1542.87     29.18 o 
   7  -7   3     1547.23     1616.80     57.63 o 
   8  -7   3       34.49       41.04      9.68 o 
   9  -7   3     1204.13     1209.90     34.66 o 
  10  -7   3       22.49       17.26      6.64 o 
  11  -7   3      561.23      641.37     48.19 o 
  12  -7   3      207.89      189.48     57.09 o 
  13  -7   3        3.82        7.59      6.81 o 
 -12  -6   3        2.23        9.19     11.42 o 
 -11  -6   3       69.51       60.01     34.74 o 
 -10  -6   3        7.61        6.82     12.95 o 
  -9  -6   3       67.51       60.29     31.26 o 
  -8  -6   3      452.30      475.11     50.26 o 
  -7  -6   3     2071.90     2023.76     60.42 o 
  -6  -6   3      108.64      112.78     13.28 o 
  -5  -6   3       67.05       77.21     18.75 o 
  -4  -6   3      222.32      200.31     12.76 o 
  -3  -6   3      168.56      188.62     11.42 o 
  -2  -6   3      990.39     1116.18     33.53 o 
  -1  -6   3     1832.71     1719.21     39.87 o 
   1  -6   3      409.14      348.24     16.56 o 
   2  -6   3     2248.33     2115.13     34.85 o 
   3  -6   3     2060.38     2058.85     34.85 o 
   4  -6   3      482.86      453.54     11.68 o 
   5  -6   3     1103.39     1183.64     29.11 o 
   6  -6   3       54.68       46.73      7.15 o 
   7  -6   3     1551.27     1593.51     45.30 o 
   8  -6   3      481.85      497.88     18.84 o 
   9  -6   3      585.13      574.90     30.92 o 
  10  -6   3     1685.75     1754.18     77.29 o 
  11  -6   3        5.86        6.89      5.76 o 
  12  -6   3      259.59      263.18     29.13 o 
  13  -6   3       92.68       59.58     23.54 o 
 -13  -5   3       63.21       64.32     44.34 o 
 -12  -5   3        0.18        6.40     10.51 o 
 -11  -5   3       63.03       40.38     19.98 o 
 -10  -5   3        6.17       17.96     17.54 o 
  -9  -5   3        2.34        5.78      6.54 o 
  -8  -5   3       48.42       55.52     11.26 o 
  -7  -5   3        5.14       12.81      8.02 o 
  -6  -5   3       63.28       90.17     20.10 o 
  -5  -5   3      247.13      208.29     10.57 o 
  -4  -5   3       55.22       69.09     18.77 o 
  -3  -5   3      151.59      212.08     11.99 o 
  -2  -5   3       34.63       68.38      7.92 o 
  -1  -5   3        9.51        0.06      4.09 o 
   0  -5   3     3113.15     2828.24     36.94 o 
   1  -5   3      757.09      719.10     16.22 o 
   2  -5   3      174.24      200.45     33.28 o 
   3  -5   3     1427.56     1386.48     28.02 o 
   4  -5   3      453.60      481.13     13.52 o 
   5  -5   3      936.54      888.49     22.06 o 
   6  -5   3     1596.84     1654.77     30.57 o 
   7  -5   3      140.71      143.09     12.26 o 
   8  -5   3     1498.26     1577.37     42.38 o 
   9  -5   3      145.44      156.05     20.86 o 
  10  -5   3      170.42      185.25     33.82 o 
  11  -5   3      220.55      162.71     30.40 o 
  12  -5   3       34.40       17.04     11.16 o 
  13  -5   3      132.53       74.96     38.84 o 
 -13  -4   3        0.15        4.25      6.33 o 
 -12  -4   3       51.56       45.46     20.12 o 
 -11  -4   3      229.69      210.58     46.22 o 
 -10  -4   3       81.76       83.40     17.54 o 
  -9  -4   3       16.14       18.00      8.89 o 
  -8  -4   3       10.52        8.88      5.94 o 
  -7  -4   3      344.47      406.74     22.63 o 
  -6  -4   3        4.89        9.76      8.50 o 
  -5  -4   3      207.67      272.05     14.96 o 
  -4  -4   3      291.74      350.20     20.21 o 
  -3  -4   3       21.77       17.44      5.21 o 
  -2  -4   3      482.95      505.53     16.56 o 
  -1  -4   3      730.57      580.76     15.65 o 
   0  -4   3     1368.17     1290.91     26.75 o 
   1  -4   3       15.98       26.83      5.43 o 
   2  -4   3       54.22       73.05     12.86 o 
   3  -4   3     1625.38     1559.22     30.90 o 
   4  -4   3      152.35       88.35     10.54 o 
   5  -4   3      315.65      347.43     13.25 o 
   6  -4   3     4631.62     4785.94     53.89 o 
   7  -4   3      532.17      523.29     17.92 o 
   8  -4   3      402.12      376.46     27.90 o 
   9  -4   3      723.78      812.16     36.80 o 
  10  -4   3       45.77       41.66     13.18 o 
  11  -4   3      525.11      628.84     49.81 o 
  12  -4   3      106.13      100.04     31.55 o 
  13  -4   3       66.09       49.96     22.44 o 
 -14  -3   3       21.15       18.24     12.88 o 
 -13  -3   3        4.34        1.04     11.49 o 
 -12  -3   3      118.84      132.96     19.77 o 
 -11  -3   3      108.60      113.54     20.19 o 
 -10  -3   3        7.88        9.75      7.33 o 
  -9  -3   3       48.18       44.62     10.75 o 
  -8  -3   3       11.27       10.46      6.01 o 
  -7  -3   3       59.78       51.79      8.52 o 
  -6  -3   3     2086.10     2018.78    112.71 o 
  -5  -3   3      230.98      240.96     13.51 o 
  -4  -3   3      436.42      514.41     15.62 o 
  -3  -3   3      203.65      277.52     14.18 o 
  -2  -3   3       32.19        6.91      5.50 o 
  -1  -3   3     4935.76     4887.61     80.88 o 
   0  -3   3    11807.74    10546.71    186.61 o 
   1  -3   3     3267.55     3055.06     47.36 o 
   2  -3   3       78.65      201.20     16.60 o 
   3  -3   3      282.81      232.97     11.13 o 
   4  -3   3     1295.75     1035.80     22.18 o 
   5  -3   3     1129.57     1056.60     27.62 o 
   6  -3   3      330.69      332.35     40.16 o 
   7  -3   3     2197.51     2338.68     73.97 o 
   8  -3   3       71.22       57.47      8.82 o 
   9  -3   3       46.77       46.11     10.55 o 
  10  -3   3      203.80      241.63     46.63 o 
  11  -3   3      159.89      166.24     41.29 o 
  12  -3   3      608.38      593.31     42.77 o 
  13  -3   3       28.68       28.48     14.37 o 
 -14  -2   3       16.69       12.11     12.32 o 
 -13  -2   3        1.87        7.36      6.80 o 
 -12  -2   3        0.19        6.81      7.56 o 
 -11  -2   3       21.90       17.72      6.76 o 
 -10  -2   3      178.87      188.41     25.58 o 
  -9  -2   3       34.60       30.98      6.53 o 
  -8  -2   3      191.69      154.04     17.40 o 
  -7  -2   3      188.80      164.43     10.78 o 
  -6  -2   3     4152.58     4502.66     72.11 o 
  -5  -2   3      161.37      121.71      8.94 o 
  -4  -2   3      715.16      559.01     15.29 o 
  -3  -2   3     4136.78     4448.37     50.98 o 
  -2  -2   3      203.01      306.52     17.25 o 
  -1  -2   3       45.27       13.02     12.70 o 
   0  -2   3    37879.48    37461.80    122.38 o 
   2  -2   3      572.85      420.39     12.18 o 
   3  -2   3     6065.04     6093.66     65.77 o 
   4  -2   3     1096.95     1038.48     22.99 o 
   5  -2   3     2359.68     2441.04     41.10 o 
   6  -2   3     1851.63     1926.05     35.90 o 
   7  -2   3     1656.45     1592.86     34.01 o 
   8  -2   3      978.90      992.85     33.29 o 
   9  -2   3      830.23      776.63     32.15 o 
  10  -2   3     1027.01     1096.08     64.67 o 
  11  -2   3      175.13      143.28     37.02 o 
  12  -2   3      155.80      125.33     40.73 o 
  13  -2   3      232.28       84.92     57.04 o 
 -15  -1   3        3.43        3.52      6.77 o 
 -14  -1   3       25.62       11.79     11.77 o 
 -13  -1   3       22.18       38.38     12.21 o 
 -12  -1   3      235.00      132.88     29.98 o 
 -11  -1   3       19.09       20.12      8.15 o 
 -10  -1   3      405.88      416.97     17.27 o 
  -9  -1   3       12.76       13.42      6.05 o 
  -8  -1   3        3.54        9.15      5.73 o 
  -7  -1   3       15.88       13.15      4.55 o 
  -6  -1   3     2458.63     2856.37     32.63 o 
  -5  -1   3     2105.66     2115.24     24.91 o 
  -4  -1   3      193.31      240.62     10.47 o 
  -3  -1   3     4104.80     3904.13     44.65 o 
  -2  -1   3     6418.75     5227.30     48.94 o 
  -1  -1   3       12.27       54.21     13.96 o 
   0  -1   3     7183.89     8497.41    103.20 o 
   1  -1   3     6169.75     7804.54     89.05 o 
   2  -1   3      375.91      284.66     10.90 o 
   3  -1   3     2882.83     2624.78     33.93 o 
   4  -1   3      379.72      335.17     13.34 o 
   5  -1   3      734.30      685.88     17.72 o 
   6  -1   3     1082.40     1031.14     29.87 o 
   7  -1   3        0.29       10.99      7.43 o 
   8  -1   3     2160.82     2279.45     43.85 o 
   9  -1   3      514.11      524.68     39.83 o 
  10  -1   3      723.25      749.26     47.85 o 
  11  -1   3      847.26      843.65     53.67 o 
  12  -1   3       12.62       10.96      8.50 o 
 -15   0   3        7.00       14.21      7.28 o 
 -14   0   3       64.34       40.69     17.38 o 
 -13   0   3        2.03        8.96      5.03 o 
 -12   0   3       29.29       24.99      8.83 o 
 -11   0   3       36.70       31.13      6.50 o 
 -10   0   3       76.86       71.26     11.50 o 
  -9   0   3       70.53       73.52      9.53 o 
  -8   0   3        9.79        9.43      4.54 o 
  -7   0   3      429.95      371.60     11.93 o 
  -6   0   3     1956.39     1822.52     32.58 o 
  -5   0   3     1934.66     1836.89     30.79 o 
  -4   0   3     1007.17      910.03     16.23 o 
  -3   0   3    16121.43    15185.00    222.14 o 
  -1   0   3     5081.86     4879.02    102.15 o 
   0   0   3     1241.12     1390.00     33.92 o 
   1   0   3     6180.03     5796.75     57.39 o 
   2   0   3      191.88      239.61     11.58 o 
   3   0   3     3080.86     3045.86     31.06 o 
   4   0   3     4149.12     4137.64     59.03 o 
   5   0   3      280.08      296.28     11.62 o 
   6   0   3     1737.67     1894.87     35.59 o 
   7   0   3     1913.00     1962.23     42.08 o 
   8   0   3     1701.56     1738.52     48.14 o 
   9   0   3      503.88      571.64     40.15 o 
  10   0   3        3.75       12.01     10.59 o 
  11   0   3      362.54      322.53     39.59 o 
  12   0   3       33.26       32.62     18.66 o 
 -15   1   3        1.00        8.47      8.26 o 
 -14   1   3       64.23       40.33     16.44 o 
 -13   1   3      206.49      173.58     21.37 o 
 -12   1   3       39.79       36.51      9.84 o 
 -11   1   3       85.39       92.79     20.36 o 
 -10   1   3       15.06        9.96      5.44 o 
  -9   1   3       82.90       76.92      8.82 o 
  -8   1   3      441.44      433.46     11.79 o 
  -7   1   3      655.25      609.73     11.94 o 
  -6   1   3     2321.46     2196.08     23.26 o 
  -5   1   3      197.24      192.14     10.34 o 
  -4   1   3      314.35      263.74     82.83 o 
  -2   1   3      146.18      126.00     31.88 o 
  -1   1   3     6878.21     6898.19     95.01 o 
   0   1   3     2132.02     2300.62     47.46 o 
   1   1   3      977.99      803.56     18.12 o 
   2   1   3     1889.62     1678.37     38.89 o 
   3   1   3      624.33      576.16     15.47 o 
   4   1   3     3350.73     3340.79     41.08 o 
   5   1   3     1046.30      968.53     18.55 o 
   6   1   3       40.62       50.16      9.14 o 
   7   1   3     1971.84     2118.29     57.39 o 
   8   1   3      283.44      251.27     26.86 o 
   9   1   3      802.99      893.25     54.42 o 
  10   1   3      403.80      429.09     36.44 o 
  11   1   3       10.17        4.55      6.44 o 
  12   1   3      162.42      166.24     66.41 o 
 -15   2   3        1.75        2.38      5.65 o 
 -14   2   3       31.21       15.91      7.46 o 
 -13   2   3       79.73       54.74     19.62 o 
 -12   2   3       14.60       14.30      6.16 o 
 -11   2   3       63.09       49.17      9.79 o 
 -10   2   3       24.97       21.14      5.83 o 
  -9   2   3        4.30        7.64      4.19 o 
  -8   2   3      551.62      506.35     12.42 o 
  -7   2   3        8.12       19.93      5.71 o 
  -6   2   3     1823.45     1853.21     27.32 o 
  -5   2   3      432.73      421.99     14.65 o 
  -4   2   3      201.94      142.03     16.45 o 
  -3   2   3       10.38        4.30      3.61 o 
  -2   2   3     1967.75     1969.58     24.44 o 
  -1   2   3        5.88        3.12      2.90 o 
   0   2   3       34.81       19.58      6.75 o 
   1   2   3     1272.49     1195.06     28.18 o 
   2   2   3     4686.02     4836.18     67.24 o 
   3   2   3       71.55       45.69      8.43 o 
   4   2   3      121.90      170.49     17.74 o 
   5   2   3     1238.65     1231.06     27.65 o 
   6   2   3      753.10      794.32     26.69 o 
   7   2   3      108.54      103.96     21.37 o 
   8   2   3      780.63      808.90     35.38 o 
   9   2   3       70.61       78.25     33.76 o 
  10   2   3      643.03      758.37     61.75 o 
  11   2   3      127.71       69.47     54.99 o 
 -15   3   3        0.37       14.48     16.01 o 
 -14   3   3       10.49       14.90      7.76 o 
 -13   3   3       11.22       18.81     18.13 o 
 -12   3   3       25.40       24.82      7.17 o 
 -11   3   3      226.91      217.39     25.93 o 
 -10   3   3      340.84      298.79     16.73 o 
  -9   3   3      228.32      231.81     11.24 o 
  -8   3   3       12.19       14.54      3.11 o 
  -7   3   3      110.90      105.02     16.50 o 
  -6   3   3      181.31      155.58     18.76 o 
  -5   3   3      101.05      194.43     19.21 o 
  -4   3   3       30.72       22.07      4.91 o 
  -3   3   3      238.31      267.17      8.92 o 
  -2   3   3     3499.43     3130.27     41.40 o 
  -1   3   3      881.21      749.97     26.13 o 
   0   3   3        9.02       19.13      6.44 o 
   1   3   3     4493.59     4633.46     90.16 o 
   2   3   3     1362.75     1386.51     40.13 o 
   3   3   3     2329.70     2459.22     39.25 o 
   4   3   3     1131.71     1176.75     34.15 o 
   5   3   3       18.01       25.92      8.50 o 
   6   3   3      384.61      365.85     26.07 o 
   7   3   3      332.73      258.93     66.03 o 
   8   3   3      276.97      251.23     63.38 o 
   9   3   3     1039.65     1059.17     91.96 o 
  10   3   3       91.70       74.35     47.96 o 
  11   3   3      150.64      138.67     34.18 o 
 -15   4   3        3.73       22.14     18.87 o 
 -14   4   3        0.37        3.06      9.82 o 
 -13   4   3       30.63       33.75     13.23 o 
 -12   4   3      165.79      129.93     28.79 o 
 -11   4   3     1387.26     1459.99     46.44 o 
 -10   4   3      305.44      307.16     26.57 o 
  -9   4   3      380.81      433.22     35.62 o 
  -8   4   3      470.76      510.86     45.97 o 
  -7   4   3      221.72      222.61     23.32 o 
  -6   4   3     1205.38     1241.76     55.62 o 
  -5   4   3      145.07      141.44     13.42 o 
  -4   4   3      140.29      146.02     10.13 o 
  -3   4   3      919.68      999.54     26.00 o 
  -2   4   3     1004.65     1025.46     24.73 o 
  -1   4   3     2446.83     2309.48     43.19 o 
   0   4   3      739.26      841.17     31.10 o 
   1   4   3       28.23       21.64      7.53 o 
   2   4   3     1923.02     1996.90     39.94 o 
   3   4   3      732.62      738.24     25.89 o 
   4   4   3     2105.59     2203.32     58.97 o 
   5   4   3     1265.12     1209.15     44.31 o 
   6   4   3      207.14      151.12     43.54 o 
   7   4   3      236.25      201.27     73.55 o 
   8   4   3        2.02       38.15     16.43 o 
   9   4   3      544.49      597.28     74.42 o 
  10   4   3      141.25       92.66     62.86 o 
 -14   5   3        0.01        7.94      8.98 o 
 -13   5   3        9.77       12.81      6.40 o 
 -12   5   3       69.74       68.52     10.62 o 
 -11   5   3        7.18        2.30     14.69 o 
 -10   5   3      181.59      200.07     72.89 o 
  -9   5   3      104.96      123.83     18.18 o 
  -8   5   3      799.61      795.09     30.91 o 
  -7   5   3        0.43       16.71     19.04 o 
  -6   5   3     1482.95     1510.90     49.71 o 
  -5   5   3      525.09      553.64     17.19 o 
  -4   5   3     1965.13     2015.38     42.53 o 
  -3   5   3     1822.69     1768.42     27.95 o 
  -2   5   3       12.20       13.16      4.82 o 
  -1   5   3      131.30      115.58     12.06 o 
   0   5   3     1251.64     1211.58     46.43 o 
   1   5   3      446.70      494.50     18.84 o 
   2   5   3     2400.75     2496.25     39.18 o 
   3   5   3      442.33      478.68     29.73 o 
   4   5   3      633.69      649.10     26.48 o 
   5   5   3      768.51      836.70     38.86 o 
   6   5   3        5.79        5.20      5.97 o 
   7   5   3     1175.66     1135.44    131.33 o 
   8   5   3      297.48      224.02    104.77 o 
   9   5   3      123.74      117.65     82.98 o 
 -14   6   3        1.51       10.09     14.13 o 
 -13   6   3        0.04        8.01      8.70 o 
 -12   6   3        0.11       11.90     15.94 o 
 -11   6   3      211.68      276.23     91.12 o 
 -10   6   3      139.32      150.50     36.48 o 
  -9   6   3        8.79       20.29     13.64 o 
  -8   6   3      720.29      741.46     52.63 o 
  -7   6   3      444.51      453.80     50.02 o 
  -6   6   3      283.55      296.05     25.12 o 
  -5   6   3     2330.39     2540.76     57.06 o 
  -4   6   3        2.88        6.70      6.07 o 
  -3   6   3      945.42      918.35     16.58 o 
  -2   6   3     1247.17     1241.06     23.57 o 
  -1   6   3        6.43        9.80      5.70 o 
   0   6   3      882.20      917.92     24.02 o 
   1   6   3      212.25      234.12     14.25 o 
   2   6   3     1314.73     1301.19     44.09 o 
   3   6   3     1174.56     1179.16     51.12 o 
   4   6   3       70.20       68.00     25.83 o 
   5   6   3      585.20      564.68     62.13 o 
   6   6   3      149.50      100.14     49.60 o 
   7   6   3       39.94       44.55     22.07 o 
   8   6   3      316.71      366.17     55.76 o 
 -14   7   3        0.04       18.59     17.75 o 
 -13   7   3        0.43       17.96     20.19 o 
 -12   7   3       33.63        5.71     20.68 o 
 -11   7   3        0.73       10.30     21.37 o 
 -10   7   3      101.61      102.26     23.39 o 
  -9   7   3      279.84      305.05     44.97 o 
  -8   7   3      160.27      110.66     17.49 o 
  -7   7   3      722.97      745.12     57.11 o 
  -6   7   3      153.00      108.37     45.88 o 
  -5   7   3      476.19      429.43     20.64 o 
  -4   7   3     1438.02     1335.35     28.46 o 
  -3   7   3      806.61      846.65     20.52 o 
  -2   7   3     1471.90     1506.99     37.10 o 
  -1   7   3     1168.48     1256.73     40.82 o 
   0   7   3      788.11      817.41     29.39 o 
   1   7   3      622.51      722.42     87.89 o 
   2   7   3      343.13      312.53     29.60 o 
   3   7   3      542.36      538.97     22.84 o 
   4   7   3     1073.87     1071.78     42.78 o 
   5   7   3        0.07        6.42      5.32 o 
   6   7   3      209.45      148.76     83.05 o 
   7   7   3       42.81       46.43     37.38 o 
 -13   8   3       22.16       31.95     20.19 o 
 -12   8   3       27.19       38.50     25.13 o 
 -11   8   3       15.03        0.00     13.44 o 
 -10   8   3      163.98       98.16     26.17 o 
  -9   8   3        3.20       21.23     19.00 o 
  -8   8   3       69.44       59.17     24.43 o 
  -7   8   3      165.97      147.64     29.20 o 
  -6   8   3      373.04      365.03      9.46 o 
  -5   8   3       17.69       12.25      4.17 o 
  -4   8   3       38.09       32.98      8.55 o 
  -3   8   3       15.55       18.93      5.44 o 
  -2   8   3       31.56       27.27      7.04 o 
  -1   8   3     1355.99     1467.63     51.03 o 
   0   8   3       21.89       25.20      6.87 o 
   1   8   3      194.62      231.89     19.57 o 
   2   8   3      178.97      185.53     49.31 o 
   3   8   3        3.22       11.55      6.60 o 
   4   8   3      232.42      253.69     53.71 o 
   5   8   3       50.32       46.97     17.14 o 
   6   8   3       38.94       21.66     13.71 o 
 -13   9   3       37.60       37.52     22.35 o 
 -12   9   3       17.88       26.38     18.45 o 
 -11   9   3        5.87        7.17     13.02 o 
 -10   9   3      168.06      227.08     38.08 o 
  -9   9   3      276.32      343.54     64.81 o 
  -8   9   3      376.54      209.12     35.99 o 
  -7   9   3        0.44       26.24     17.06 o 
  -6   9   3      190.20      202.29     20.84 o 
  -5   9   3      263.19      262.11     23.49 o 
  -4   9   3       91.61       80.28     12.37 o 
  -3   9   3      295.67      347.03     21.14 o 
  -2   9   3      291.88      318.96     30.58 o 
  -1   9   3        0.93        1.68      5.78 o 
   0   9   3      491.34      554.04     31.49 o 
   1   9   3       18.30       23.67      9.51 o 
   2   9   3     1004.46     1258.49    111.35 o 
   3   9   3      415.89      427.94     39.04 o 
   4   9   3       37.56       35.11     13.62 o 
   5   9   3      166.50      175.61     31.23 o 
 -12  10   3       19.13       37.66     22.62 o 
 -11  10   3        3.03       18.66     17.26 o 
 -10  10   3       39.07       65.65     32.65 o 
  -9  10   3      122.37      140.97     34.53 o 
  -8  10   3       49.93       30.28     27.01 o 
  -7  10   3       75.17       72.54     30.84 o 
  -6  10   3        0.50        3.61      5.99 o 
  -5  10   3      282.73      297.90     23.97 o 
  -4  10   3      504.51      514.16     38.54 o 
  -3  10   3       26.69       24.42      8.05 o 
  -2  10   3      302.77      362.19     24.97 o 
  -1  10   3      227.95      226.46     26.13 o 
   0  10   3      222.37      220.26     49.70 o 
   1  10   3      465.23      541.96     62.30 o 
   2  10   3        3.39       18.93     17.61 o 
   3  10   3      374.20      433.72     47.08 o 
   4  10   3       44.16       30.88     15.61 o 
 -11  11   3       19.55       25.27     22.69 o 
 -10  11   3       13.44       34.53     21.44 o 
  -9  11   3       92.66       72.75     22.76 o 
  -8  11   3        0.47       14.55      9.12 o 
  -7  11   3      160.63      238.70     38.29 o 
  -6  11   3      280.34      313.54     40.10 o 
  -5  11   3        2.14        8.76      6.13 o 
  -4  11   3      520.56      585.16     32.92 o 
  -3  11   3       80.62       42.99     13.61 o 
  -2  11   3      112.92      132.79     22.52 o 
  -1  11   3      239.92      263.54     21.03 o 
   0  11   3        0.69        7.45      7.95 o 
   1  11   3      234.37      263.59     30.12 o 
   2  11   3      115.34       85.95     25.42 o 
  -9  12   3       23.94       39.89     23.18 o 
  -8  12   3       15.17        2.16     14.76 o 
  -7  12   3       18.85       13.23     17.82 o 
  -6  12   3      174.78      222.21     42.46 o 
  -5  12   3       73.56       73.16     21.30 o 
  -4  12   3      135.36       80.89     41.21 o 
  -3  12   3      141.74      136.41     26.85 o 
  -2  12   3       15.57        7.15      7.84 o 
  -1  12   3       98.98       63.87     29.66 o 
  -1 -15   4       77.93       71.21     35.50 o 
   0 -15   4      145.98      132.82     44.48 o 
   1 -15   4       19.77       16.53     12.09 o 
   2 -15   4      299.59      336.15     41.82 o 
   3 -15   4       79.59       57.76     25.38 o 
   4 -15   4       75.40       64.03     21.67 o 
   5 -15   4      243.80      232.87     75.91 o 
   6 -15   4        3.30       14.25     13.23 o 
  -4 -14   4       84.16       70.66     26.63 o 
  -3 -14   4       16.69       27.86     15.25 o 
  -2 -14   4      341.68      356.14     45.12 o 
  -1 -14   4        5.60        5.12      6.55 o 
   0 -14   4      198.90      246.05     44.35 o 
   1 -14   4      258.68      263.26     31.08 o 
   2 -14   4       91.74       73.03     23.72 o 
   3 -14   4      381.17      427.30     33.57 o 
   4 -14   4       36.03       28.54     14.01 o 
   5 -14   4      160.37      148.33     33.31 o 
   6 -14   4      208.57      155.32     47.80 o 
   7 -14   4       16.61       14.25      7.89 o 
   8 -14   4      153.07      130.94     58.06 o 
  -6 -13   4        5.56       10.95      7.41 o 
  -5 -13   4       94.58       74.82     26.03 o 
  -4 -13   4       88.36       60.34     54.12 o 
  -3 -13   4        4.88       10.13      8.32 o 
  -2 -13   4      125.33      160.39     56.94 o 
  -1 -13   4      371.45      346.12     41.68 o 
   0 -13   4       81.78       79.26     29.06 o 
   1 -13   4      429.25      490.22     31.97 o 
   2 -13   4        3.33       10.87      9.86 o 
   3 -13   4      292.58      294.63     23.19 o 
   4 -13   4      268.31      279.55     17.13 o 
   5 -13   4       35.64       34.71     11.86 o 
   6 -13   4      386.03      397.74     41.88 o 
   7 -13   4       81.16       68.68     17.26 o 
   8 -13   4       85.25       41.99     33.55 o 
   9 -13   4      188.63      190.67     81.45 o 
  -7 -12   4      158.71      169.79     36.98 o 
  -6 -12   4       92.54       58.95     27.29 o 
  -5 -12   4       38.19       58.79     19.25 o 
  -4 -12   4      297.99      277.24     41.85 o 
  -3 -12   4      269.61      281.28     33.74 o 
  -2 -12   4        2.56        4.22      9.45 o 
  -1 -12   4      542.18      583.09     58.34 o 
   0 -12   4        0.35       11.11     12.15 o 
   1 -12   4      227.46      221.03     40.84 o 
   2 -12   4      195.33      209.72     18.61 o 
   3 -12   4      319.86      334.95     18.91 o 
   4 -12   4      975.77     1056.92     51.80 o 
   5 -12   4      243.44      218.19     40.90 o 
   6 -12   4      325.06      313.45     30.28 o 
   7 -12   4      400.18      388.04     21.24 o 
   8 -12   4        0.02        3.06      6.30 o 
   9 -12   4      522.97      658.23     51.76 o 
  10 -12   4      107.44      147.02     41.77 o 
  -8 -11   4      161.28      164.05     32.09 o 
  -7 -11   4       13.37       16.78     10.09 o 
  -6 -11   4      229.86      216.54     56.66 o 
  -5 -11   4      180.46      220.80     39.63 o 
  -4 -11   4       22.47       22.39     10.83 o 
  -3 -11   4      170.53      194.46     27.72 o 
  -2 -11   4       73.03       64.51     16.13 o 
  -1 -11   4      207.31      221.31     30.22 o 
   0 -11   4      485.84      500.97     38.92 o 
   1 -11   4      268.30      271.08     23.53 o 
   2 -11   4       39.00       35.02     11.69 o 
   3 -11   4      472.30      507.28     25.42 o 
   4 -11   4      268.47      267.80     23.74 o 
   5 -11   4      161.45      156.87     18.36 o 
   6 -11   4       34.47       45.88      9.98 o 
   7 -11   4      135.85      138.44     25.88 o 
   8 -11   4      131.59      153.41     28.51 o 
   9 -11   4       35.65       20.48      9.33 o 
  10 -11   4      206.62      199.20     32.10 o 
  11 -11   4       15.76       32.93     29.45 o 
 -10 -10   4       29.77       27.71     26.80 o 
  -9 -10   4       69.52       78.45     65.58 o 
  -8 -10   4       73.76       91.75     25.76 o 
  -7 -10   4      242.46      220.47     72.05 o 
  -6 -10   4       31.77       43.15     18.49 o 
  -5 -10   4      248.61      256.85     34.37 o 
  -4 -10   4       56.08       64.65     21.11 o 
  -3 -10   4       30.16       31.04     13.08 o 
  -2 -10   4      478.49      507.19     24.52 o 
  -1 -10   4       17.46       26.26      7.28 o 
   0 -10   4      588.06      636.42     25.48 o 
   1 -10   4      822.44      809.87     25.78 o 
   2 -10   4        7.74       10.26      4.43 o 
   3 -10   4     3353.29     3363.69     83.01 o 
   4 -10   4       45.85       44.01      8.08 o 
   5 -10   4       21.30       12.61     10.62 o 
   6 -10   4      147.37      148.47     18.83 o 
   7 -10   4      256.43      296.32     32.53 o 
   8 -10   4      392.87      465.59     26.58 o 
   9 -10   4      114.44      107.89     15.93 o 
  10 -10   4       84.33       77.37     23.04 o 
  11 -10   4       43.78       45.04     12.94 o 
 -11  -9   4       52.02       62.58     33.14 o 
 -10  -9   4        0.23        4.94     11.56 o 
  -9  -9   4      133.58      158.23     46.71 o 
  -8  -9   4       20.15       34.25     22.07 o 
  -7  -9   4       57.96       57.01     25.27 o 
  -6  -9   4       87.22      103.86     35.36 o 
  -5  -9   4       29.62       30.54     13.96 o 
  -4  -9   4     1025.65      992.10     35.65 o 
  -3  -9   4       91.20       87.38     13.03 o 
  -2  -9   4      210.17      189.33     16.17 o 
  -1  -9   4      534.60      616.23     59.10 o 
   0  -9   4        1.86        5.89      3.75 o 
   1  -9   4     1646.49     1592.69     32.16 o 
   2  -9   4      662.32      608.32     35.24 o 
   3  -9   4      873.88      955.70     21.86 o 
   4  -9   4     1624.11     1607.13     39.76 o 
   5  -9   4      134.47      149.38     13.74 o 
   6  -9   4      103.62      117.98     17.74 o 
   7  -9   4      810.74      859.53     32.82 o 
   8  -9   4      167.43      156.48     25.64 o 
   9  -9   4      441.41      483.23     31.10 o 
  10  -9   4        4.39        6.48      4.63 o 
  11  -9   4      267.97      282.03     32.00 o 
  12  -9   4       48.32       46.92     12.94 o 
 -11  -8   4      165.04      163.31     28.61 o 
 -10  -8   4      154.60      120.99     64.04 o 
  -9  -8   4      308.22      302.40     91.75 o 
  -8  -8   4      384.36      418.17     39.47 o 
  -7  -8   4        4.96        9.47      8.63 o 
  -6  -8   4     1560.15     1595.12     66.48 o 
  -5  -8   4     2201.21     2144.70     68.24 o 
  -4  -8   4      586.41      574.76     20.95 o 
  -3  -8   4     1805.45     1738.81     40.87 o 
  -2  -8   4      145.63      128.57     13.52 o 
  -1  -8   4     3602.28     3722.34     64.73 o 
   0  -8   4     1773.64     1712.42     31.67 o 
   1  -8   4      229.14      207.99     16.39 o 
   2  -8   4     3765.00     3735.34    111.19 o 
   3  -8   4      583.51      633.63     54.20 o 
   4  -8   4     1747.49     1772.90     34.65 o 
   5  -8   4      890.09      877.85     19.59 o 
   6  -8   4       28.31       32.73      8.27 o 
   7  -8   4     1233.98     1260.79     46.34 o 
   8  -8   4       72.29       69.53     18.17 o 
   9  -8   4       75.24       88.48     12.14 o 
  10  -8   4      443.13      474.13     32.87 o 
  11  -8   4       14.10       14.34     14.05 o 
  12  -8   4      115.27       88.36     18.82 o 
 -12  -7   4        7.15       16.92     16.22 o 
 -11  -7   4       38.97       50.40     14.69 o 
 -10  -7   4      370.13      332.75     44.55 o 
  -9  -7   4      122.74      118.41     32.86 o 
  -8  -7   4      416.80      456.73     60.56 o 
  -7  -7   4       35.83       39.12     18.59 o 
  -6  -7   4     2627.22     2460.04     60.93 o 
  -5  -7   4     1910.52     1893.70     50.87 o 
  -4  -7   4      266.82      228.63     14.51 o 
  -3  -7   4      979.64      871.20     22.72 o 
  -2  -7   4     5366.27     5461.00    125.23 o 
  -1  -7   4       37.39       22.78     12.45 o 
   0  -7   4     6655.02     6719.88    196.98 o 
   1  -7   4      712.19      642.96     20.53 o 
   2  -7   4     1931.37     1939.14     33.20 o 
   3  -7   4     1358.36     1202.97     22.11 o 
   4  -7   4     1326.42     1388.49     28.16 o 
   5  -7   4     5229.73     5641.13    151.43 o 
   6  -7   4     1171.29     1212.41     30.21 o 
   7  -7   4      600.32      599.40     20.12 o 
   8  -7   4      800.69      816.44     31.77 o 
   9  -7   4       24.49       21.66     10.64 o 
  10  -7   4      417.39      418.01     27.40 o 
  11  -7   4      470.79      468.31     35.55 o 
  12  -7   4       42.83       62.20     22.45 o 
 -13  -6   4       73.85       76.51     51.37 o 
 -12  -6   4       65.20       34.74     22.69 o 
 -11  -6   4        3.27        0.00     10.58 o 
 -10  -6   4      256.89      276.09     85.76 o 
  -9  -6   4       71.27       93.14     32.86 o 
  -8  -6   4      487.77      494.88     29.24 o 
  -7  -6   4     2999.57     2923.70     56.51 o 
  -6  -6   4        0.74        8.47      6.18 o 
  -5  -6   4      686.70      670.02     21.36 o 
  -4  -6   4      259.58      223.22     14.97 o 
  -3  -6   4      163.48      163.71     33.15 o 
  -2  -6   4     2499.40     2244.28     47.49 o 
  -1  -6   4     2154.27     2019.45     30.74 o 
   0  -6   4     4116.70     4318.92     88.57 o 
   1  -6   4     4930.97     4813.82     58.15 o 
   2  -6   4      413.53      424.08     12.71 o 
   3  -6   4     1826.23     1755.37     36.10 o 
   4  -6   4      233.63      195.83     16.81 o 
   5  -6   4     1420.95     1519.25     29.38 o 
   6  -6   4     1973.26     2101.17     38.20 o 
   7  -6   4      113.98      107.49     13.81 o 
   8  -6   4     1047.50     1085.49     40.60 o 
   9  -6   4      279.25      283.68     30.21 o 
  10  -6   4       44.19       30.66     12.02 o 
  11  -6   4      203.76      230.32     31.15 o 
  12  -6   4       19.92       16.87     10.93 o 
 -13  -5   4       30.46       29.66     17.33 o 
 -12  -5   4      118.86      113.19     53.12 o 
 -11  -5   4        1.57       35.85     15.94 o 
 -10  -5   4       23.00       19.35     12.88 o 
  -9  -5   4      208.03      204.07     27.22 o 
  -8  -5   4      227.78      244.42     19.77 o 
  -7  -5   4      769.52      809.36     25.45 o 
  -6  -5   4     1196.45     1165.18     26.25 o 
  -5  -5   4      237.62      238.88     14.21 o 
  -4  -5   4      431.33      390.78     14.23 o 
  -3  -5   4      170.54      117.40     26.63 o 
  -2  -5   4        2.77        5.36      4.43 o 
  -1  -5   4      162.76      125.42      8.73 o 
   0  -5   4      999.86      869.07     20.09 o 
   1  -5   4     3594.39     3188.25     55.09 o 
   2  -5   4     2550.86     2627.49     42.71 o 
   3  -5   4      700.77      643.92     25.13 o 
   4  -5   4      382.56      372.58     26.19 o 
   5  -5   4      307.01      322.15     16.10 o 
   6  -5   4     1308.90     1432.05     30.54 o 
   7  -5   4     1354.35     1398.83     36.46 o 
   8  -5   4       20.57       15.69      5.79 o 
   9  -5   4       91.02       90.22     21.93 o 
  10  -5   4        1.14       14.31     12.61 o 
  11  -5   4      243.62      187.69     61.87 o 
  12  -5   4       94.92       80.80     35.76 o 
 -14  -4   4       47.99       35.36     26.87 o 
 -13  -4   4       56.32       45.04     37.17 o 
 -12  -4   4       55.35       68.64     22.55 o 
 -11  -4   4      103.66       96.69     34.53 o 
 -10  -4   4       95.93       81.87     22.64 o 
  -9  -4   4       91.31       76.06     20.99 o 
  -8  -4   4      395.67      387.06     18.02 o 
  -7  -4   4      130.09      108.39     14.82 o 
  -6  -4   4     1115.46     1013.13     20.70 o 
  -5  -4   4      325.87      343.56     14.05 o 
  -4  -4   4      137.07       96.50     14.95 o 
  -3  -4   4       19.81       11.19      5.19 o 
  -2  -4   4      135.74      137.36     17.68 o 
  -1  -4   4      121.17      101.63      9.19 o 
   0  -4   4     7165.48     6935.09     59.73 o 
   1  -4   4      436.72      408.85     15.71 o 
   2  -4   4     1433.37     1282.88     28.41 o 
   3  -4   4      469.20      530.96     35.77 o 
   4  -4   4      346.69      438.46     16.93 o 
   5  -4   4     2871.85     2909.95     37.20 o 
   6  -4   4      410.64      389.50     18.06 o 
   7  -4   4     1379.48     1380.50     31.73 o 
   8  -4   4     1001.44     1010.31     25.08 o 
   9  -4   4       15.05        7.88      5.46 o 
  10  -4   4      278.51      235.50     66.30 o 
  11  -4   4       15.11       19.36     14.05 o 
  12  -4   4      165.20      120.47     47.37 o 
 -14  -3   4        7.23        5.99     11.49 o 
 -13  -3   4       91.80       98.02     51.65 o 
 -12  -3   4      122.84      104.84     33.76 o 
 -11  -3   4       28.83       24.00      9.45 o 
 -10  -3   4      160.72      169.48     27.44 o 
  -9  -3   4      203.02      187.84     25.33 o 
  -8  -3   4      530.86      511.96     21.50 o 
  -7  -3   4     4064.36     4242.46     58.44 o 
  -6  -3   4     2971.99     3080.70     56.55 o 
  -5  -3   4      751.63      651.93     20.30 o 
  -4  -3   4       72.54       58.37     10.80 o 
  -3  -3   4      559.85      453.98     15.03 o 
  -2  -3   4      471.80      399.72     14.60 o 
  -1  -3   4     6138.94     5794.24     83.56 o 
   0  -3   4     5756.17     5718.28    166.13 o 
   1  -3   4     6667.68     6813.81    122.14 o 
   2  -3   4     2046.49     1688.44     35.71 o 
   3  -3   4     2250.37     2174.33     31.48 o 
   4  -3   4      556.18      581.78     16.21 o 
   5  -3   4      904.04      909.66     18.86 o 
   6  -3   4     1279.82     1358.28     44.94 o 
   7  -3   4       24.61       39.76     11.61 o 
   8  -3   4     1203.82     1382.30     83.91 o 
   9  -3   4      788.59      819.82     38.21 o 
  10  -3   4      294.17      273.22     63.67 o 
  11  -3   4      443.23      459.14     48.52 o 
  12  -3   4        7.12        7.87      5.93 o 
 -15  -2   4       92.25       49.56     32.30 o 
 -14  -2   4      150.73      173.34     33.00 o 
 -13  -2   4       30.20       32.13     21.92 o 
 -12  -2   4      460.92      476.16     33.83 o 
 -11  -2   4      344.86      284.18     24.66 o 
 -10  -2   4      136.41      142.24     28.02 o 
  -9  -2   4      983.05      975.73     24.36 o 
  -8  -2   4       99.32      127.90     18.05 o 
  -7  -2   4     7940.56     8139.76     81.52 o 
  -6  -2   4     2432.15     2461.57     39.86 o 
  -5  -2   4      105.12       87.57      9.40 o 
  -4  -2   4     1792.85     1279.53     35.11 o 
  -3  -2   4     1040.24     1136.74     66.80 o 
  -2  -2   4    12809.52    13287.20     87.78 o 
  -1  -2   4    62300.04    69613.43    192.62 o 
   0  -2   4    37912.44    40233.75    150.30 o 
   1  -2   4     1634.73     1274.49     54.51 o 
   2  -2   4      624.40      578.10     15.61 o 
   3  -2   4     1909.23     1879.95     57.47 o 
   4  -2   4     2843.47     2890.81     72.56 o 
   5  -2   4       25.57       18.81      7.14 o 
   6  -2   4      116.54      103.09     12.12 o 
   7  -2   4      162.44      171.13     22.06 o 
   8  -2   4        3.93        9.74      6.83 o 
   9  -2   4     1772.96     1882.57     51.92 o 
  10  -2   4       19.43        9.18     10.76 o 
  11  -2   4      123.91      124.78     34.91 o 
  12  -2   4       29.85       33.48     14.24 o 
 -15  -1   4        0.46        2.94      7.17 o 
 -14  -1   4      138.68      129.13     37.95 o 
 -13  -1   4      266.86      256.21     42.37 o 
 -12  -1   4       45.94       61.17     14.96 o 
 -11  -1   4      207.92      196.77     31.53 o 
 -10  -1   4      170.36      148.52     19.25 o 
  -9  -1   4     1479.84     1474.54     28.78 o 
  -8  -1   4      689.86      567.62     16.91 o 
  -7  -1   4     1015.47     1014.15     27.03 o 
  -6  -1   4     5845.98     5743.03     52.22 o 
  -5  -1   4     1774.83     1528.92     28.99 o 
  -4  -1   4     6151.72     6207.60     86.89 o 
  -3  -1   4     3606.06     3408.54     37.85 o 
  -2  -1   4    62395.18    61099.55    536.68 o 
  -1  -1   4    10924.41    12103.42    221.55 o 
   0  -1   4     3302.23     2846.94     33.26 o 
   1  -1   4      993.15     1115.12     28.11 o 
   2  -1   4     4745.82     4818.70    105.56 o 
   3  -1   4      533.71      571.89     18.02 o 
   4  -1   4     4215.95     4167.68     60.59 o 
   5  -1   4      520.72      543.25     16.03 o 
   6  -1   4      526.53      497.41     20.12 o 
   7  -1   4      447.76      480.49     20.28 o 
   8  -1   4       96.98       80.41     18.12 o 
   9  -1   4      392.93      406.39     39.56 o 
  10  -1   4      194.95      177.29     54.31 o 
  11  -1   4       10.16       20.25     12.50 o 
  12  -1   4       80.57       74.17     25.41 o 
 -15   0   4       27.63       29.40     13.41 o 
 -14   0   4       80.82       32.82     15.14 o 
 -13   0   4      336.64      342.37     20.36 o 
 -12   0   4        8.07        6.76      6.04 o 
 -11   0   4      169.24      166.44     26.54 o 
 -10   0   4     1064.63     1087.41     33.07 o 
  -9   0   4      363.63      383.37     16.60 o 
  -8   0   4     3054.17     3185.45     47.41 o 
  -7   0   4      492.38      550.61     11.68 o 
  -6   0   4      818.58      790.54     87.50 o 
  -5   0   4     4665.01     4396.75     38.40 o 
  -4   0   4      134.99      128.74     10.11 o 
  -3   0   4    12585.38    12142.97     51.71 o 
  -1   0   4     1189.01     1313.68     31.46 o 
   1   0   4       95.66      114.29      9.31 o 
   2   0   4     3878.85     3680.81     62.50 o 
   3   0   4      437.47      361.21     16.79 o 
   4   0   4     1899.73     1921.10     27.89 o 
   5   0   4     2788.14     2865.17     45.64 o 
   6   0   4       96.73       91.82     11.51 o 
   7   0   4      512.23      567.26     22.58 o 
   8   0   4      322.35      340.19     24.52 o 
   9   0   4        3.22        5.04      8.64 o 
  10   0   4      127.93      122.60     22.59 o 
  11   0   4        0.22        4.83      5.48 o 
 -15   1   4      153.73      117.15     46.31 o 
 -14   1   4       32.15       25.11     10.84 o 
 -13   1   4       17.66       16.71      5.86 o 
 -12   1   4      155.00      145.07     21.53 o 
 -11   1   4      501.04      501.27     22.57 o 
 -10   1   4     3436.59     3740.13     92.75 o 
  -9   1   4      699.03      713.61     15.16 o 
  -8   1   4     1042.20     1012.54     18.19 o 
  -7   1   4     1311.16     1138.63     48.64 o 
  -6   1   4       17.16       25.51     14.56 o 
  -5   1   4     2809.23     2725.51     42.61 o 
  -4   1   4     1544.37     1557.99     28.38 o 
  -3   1   4     1177.43     1228.44     40.93 o 
  -2   1   4     2129.38     1806.99     27.07 o 
  -1   1   4     1847.98     1830.74     74.87 o 
   0   1   4     1216.04     1068.86     23.42 o 
   2   1   4     1705.74     2015.58     36.57 o 
   3   1   4     1776.21     1690.46     23.97 o 
   4   1   4      566.19      541.05     14.62 o 
   5   1   4      115.01      125.37     13.49 o 
   6   1   4      661.16      629.52     19.04 o 
   7   1   4      143.82      139.66     28.14 o 
   8   1   4       42.74       44.27     11.82 o 
   9   1   4      139.66      111.62     36.35 o 
  10   1   4       29.45       42.53     25.62 o 
  11   1   4        9.47       31.40     21.58 o 
 -15   2   4       83.68       65.85     48.80 o 
 -14   2   4       35.96       27.49     13.14 o 
 -13   2   4      122.45      130.22     34.94 o 
 -12   2   4       31.12       53.27     11.72 o 
 -11   2   4       63.31       62.52     13.07 o 
 -10   2   4       90.88       97.29     11.60 o 
  -9   2   4     1527.51     1626.91     25.72 o 
  -8   2   4       46.86       48.80      5.64 o 
  -7   2   4        4.49        5.61      3.24 o 
  -6   2   4     2133.91     2035.27     37.24 o 
  -5   2   4       61.58       60.33      5.22 o 
  -4   2   4      993.52      716.54     15.62 o 
  -3   2   4      691.00      615.06     15.76 o 
  -2   2   4      762.64      737.46     12.39 o 
  -1   2   4     3553.50     3683.85     41.69 o 
   0   2   4      510.69      523.12     14.00 o 
   1   2   4     3686.58     3715.34     59.29 o 
   2   2   4        5.66        6.14      4.58 o 
   3   2   4      541.74      523.87     20.06 o 
   4   2   4     2111.65     2113.14     43.48 o 
   5   2   4      130.06      120.31     19.64 o 
   6   2   4      321.30      327.24     25.86 o 
   7   2   4        1.27       16.07     14.09 o 
   8   2   4        1.06        4.13      8.63 o 
   9   2   4      201.76      158.02     71.77 o 
  10   2   4       10.34       12.04     17.47 o 
 -15   3   4        0.54        4.18      8.91 o 
 -14   3   4      112.70      117.41     21.50 o 
 -13   3   4      314.66      391.78     29.32 o 
 -12   3   4       25.33       25.39      6.14 o 
 -11   3   4       65.15       78.55     15.52 o 
 -10   3   4      222.22      221.55     23.32 o 
  -9   3   4      599.50      673.03     16.89 o 
  -8   3   4     3618.59     4078.98     87.03 o 
  -7   3   4      521.45      512.77     25.60 o 
  -6   3   4      642.56      671.84     34.15 o 
  -5   3   4      264.38      355.40     10.73 o 
  -4   3   4     2391.67     2348.49     33.40 o 
  -3   3   4     2825.09     2757.01     39.04 o 
  -2   3   4     1104.73     1047.44     25.32 o 
  -1   3   4     2069.87     1949.24     33.97 o 
   0   3   4     4124.83     4182.92    205.02 o 
   1   3   4      546.42      724.31     15.20 o 
   2   3   4      423.33      350.42     18.64 o 
   3   3   4      564.79      526.51     32.09 o 
   4   3   4      454.37      468.85     26.65 o 
   5   3   4      655.12      732.51     34.93 o 
   6   3   4        8.75        9.72      5.53 o 
   7   3   4      676.83      635.34     87.09 o 
   8   3   4      152.95      108.46     34.46 o 
   9   3   4        2.60        4.25     15.38 o 
  10   3   4      102.47      148.49     40.72 o 
 -15   4   4       75.17       68.36     39.54 o 
 -14   4   4        0.30       15.25     16.92 o 
 -13   4   4      352.48      378.51     26.24 o 
 -12   4   4      208.41      194.16     40.65 o 
 -11   4   4       50.77       49.63     24.30 o 
 -10   4   4      135.50      131.86     20.55 o 
  -9   4   4      150.32      135.31     31.93 o 
  -8   4   4     3066.10     3475.46     73.25 o 
  -7   4   4     1949.79     2093.52     51.27 o 
  -6   4   4       94.82       66.44     13.18 o 
  -5   4   4     2742.47     2550.27     82.16 o 
  -4   4   4       28.31       18.98      4.18 o 
  -3   4   4     1690.40     1737.17     29.16 o 
  -2   4   4     2198.80     2125.63     30.01 o 
  -1   4   4       14.85       24.72      4.79 o 
   0   4   4     2336.80     2481.07     93.42 o 
   1   4   4      503.00      444.55     27.81 o 
   2   4   4      368.54      383.43     17.40 o 
   3   4   4     1626.91     1716.37     44.24 o 
   4   4   4      175.26      199.36     39.99 o 
   5   4   4      287.59      279.05     42.02 o 
   6   4   4      307.36      229.76     34.15 o 
   7   4   4      271.64      145.10     96.28 o 
   8   4   4      101.26      100.87     45.81 o 
   9   4   4       42.08       41.07     31.12 o 
 -15   5   4      102.89      135.19     58.34 o 
 -14   5   4       48.47       24.57     24.64 o 
 -13   5   4       16.73       13.85     16.08 o 
 -12   5   4      269.45      380.37    112.08 o 
 -11   5   4       21.51       37.73     21.16 o 
 -10   5   4      713.41      845.80     94.26 o 
  -9   5   4      567.51      568.48     35.18 o 
  -8   5   4      257.36      190.64     51.93 o 
  -7   5   4     1725.40     1962.15     49.17 o 
  -6   5   4      663.12      656.65     36.95 o 
  -5   5   4     3173.94     3478.41     48.93 o 
  -4   5   4      656.43      647.52     16.62 o 
  -3   5   4        3.48       10.64      5.02 o 
  -2   5   4     1761.08     1790.07     37.03 o 
  -1   5   4     1015.04      989.23     23.37 o 
   0   5   4      463.13      470.81     23.54 o 
   1   5   4     1121.13     1161.67     32.73 o 
   2   5   4       32.48       31.72      6.51 o 
   3   5   4     1426.86     1523.83     64.24 o 
   4   5   4      771.09      812.01     46.03 o 
   5   5   4      124.08      104.73     53.53 o 
   6   5   4      487.28      484.49     33.07 o 
   7   5   4      138.76      107.90     69.34 o 
   8   5   4       53.20       18.59     20.54 o 
 -14   6   4      131.91      142.36     65.51 o 
 -13   6   4       30.69       30.49     14.13 o 
 -12   6   4      206.70      199.30     59.94 o 
 -11   6   4      453.45      533.80     72.33 o 
 -10   6   4       22.68       11.97     16.57 o 
  -9   6   4     1266.65     1427.71    103.17 o 
  -8   6   4      345.97      375.47     46.54 o 
  -7   6   4      532.10      500.48     25.07 o 
  -6   6   4     2613.66     2922.87     64.70 o 
  -5   6   4       68.25       74.26      8.53 o 
  -4   6   4      440.09      448.58     12.55 o 
  -3   6   4      285.67      263.15     11.75 o 
  -2   6   4      358.18      324.07     16.47 o 
  -1   6   4     1737.63     1842.54     49.20 o 
   0   6   4       15.13       21.96      8.42 o 
   1   6   4      579.94      713.15     51.50 o 
   2   6   4        2.16        5.40      6.74 o 
   3   6   4      168.44      117.42     30.33 o 
   4   6   4      338.14      359.87     26.52 o 
   5   6   4        7.01       14.13      8.44 o 
   6   6   4        1.73       14.76     15.04 o 
   7   6   4       92.18       74.83     44.90 o 
 -14   7   4       57.18       49.56     25.27 o 
 -13   7   4      235.46      187.68     95.30 o 
 -12   7   4        2.15       17.19     15.18 o 
 -11   7   4      334.48      341.52    120.36 o 
 -10   7   4      192.25      189.56     50.96 o 
  -9   7   4        4.05       16.43     17.96 o 
  -8   7   4      725.34      752.40     52.63 o 
  -7   7   4       50.10       46.74     13.47 o 
  -6   7   4     1109.73     1280.66     66.40 o 
  -5   7   4      899.08      986.00    102.00 o 
  -4   7   4      368.50      380.22     12.98 o 
  -3   7   4      683.09      703.96     22.95 o 
  -2   7   4      833.83      874.67     26.14 o 
  -1   7   4      370.76      428.21     21.33 o 
   0   7   4       85.87       76.52     15.45 o 
   1   7   4        1.28        7.15      9.26 o 
   2   7   4      193.86      163.96     20.87 o 
   3   7   4      307.96      244.10     27.46 o 
   4   7   4       39.06       25.67      9.01 o 
   5   7   4       23.73       27.57     10.13 o 
   6   7   4       10.26        7.59     16.71 o 
 -13   8   4       37.46       27.08     14.41 o 
 -12   8   4      129.05      125.23     56.18 o 
 -11   8   4        2.43       12.95     24.85 o 
 -10   8   4      102.72      159.90     30.14 o 
  -9   8   4      170.38      179.74     31.53 o 
  -8   8   4      185.81      125.83     35.82 o 
  -7   8   4      416.97      294.49     68.26 o 
  -6   8   4       18.03       18.72      6.15 o 
  -5   8   4      275.47      254.80     39.71 o 
  -4   8   4      158.24      143.12     16.63 o 
  -3   8   4     1079.16     1193.57     41.02 o 
  -2   8   4      826.03      921.96     31.00 o 
  -1   8   4       51.66       38.58     10.42 o 
   0   8   4      152.15      153.64     27.08 o 
   1   8   4      490.81      484.65     30.07 o 
   2   8   4       75.94       56.06     17.55 o 
   3   8   4      360.15      330.96     46.74 o 
   4   8   4        0.35        4.15      6.47 o 
   5   8   4       40.54       35.26     12.54 o 
 -12   9   4       22.02        3.90      9.95 o 
 -11   9   4      346.25      365.96     54.79 o 
 -10   9   4      135.72      115.98     26.24 o 
  -9   9   4      485.43      508.60     68.50 o 
  -8   9   4       33.68       35.57     19.35 o 
  -7   9   4      270.01      330.08     46.64 o 
  -6   9   4      361.56      433.59     23.34 o 
  -5   9   4       44.75       29.67      6.49 o 
  -4   9   4      793.08      783.64     36.08 o 
  -3   9   4      157.23      111.09     27.87 o 
  -2   9   4      245.19      265.91     22.47 o 
  -1   9   4      391.89      496.42     45.32 o 
   0   9   4       45.70       34.62     13.83 o 
   1   9   4      436.22      395.41     31.19 o 
   2   9   4       55.59       48.08     14.49 o 
   3   9   4      121.62      128.16     49.40 o 
   4   9   4       86.35       56.92     19.11 o 
 -11  10   4      144.75      200.97     44.83 o 
 -10  10   4        0.85        4.87     10.79 o 
  -9  10   4      209.52      284.09     36.62 o 
  -8  10   4      197.74      256.87     37.52 o 
  -7  10   4        2.33        5.22     14.97 o 
  -6  10   4      592.27      784.89     67.25 o 
  -5  10   4      180.70      134.69     36.48 o 
  -4  10   4      184.59      177.42     26.77 o 
  -3  10   4      318.76      376.38     39.83 o 
  -2  10   4       18.50       19.90      9.92 o 
  -1  10   4      224.35      213.92     42.36 o 
   0  10   4       87.22       62.73     26.91 o 
   1  10   4       17.50       39.53     14.10 o 
   2  10   4      172.12      181.51     31.22 o 
 -10  11   4       58.85       62.23     27.57 o 
  -9  11   4        2.00       17.26     18.73 o 
  -8  11   4      162.60      156.07     47.41 o 
  -7  11   4      225.89      190.95     62.44 o 
  -6  11   4       59.48       31.12     16.15 o 
  -5  11   4      256.57      244.69     61.82 o 
  -4  11   4        2.45       12.09      6.75 o 
  -3  11   4       60.71       42.94     20.40 o 
  -2  11   4       28.25       23.53     20.40 o 
  -1  11   4        3.70        7.24      7.20 o 
   0  11   4       96.99       66.80     27.64 o 
  -6  12   4        2.48       10.09     14.13 o 
  -5  12   4      141.24      139.30     34.60 o 
  -4  12   4      107.80       67.32     32.86 o 
  -2 -15   5      188.29      165.39     33.67 o 
  -1 -15   5       98.77       64.50     30.96 o 
   0 -15   5       52.47       70.84     27.74 o 
   1 -15   5      243.57      245.01     38.52 o 
   2 -15   5        8.33       11.82     12.08 o 
   3 -15   5      115.41      148.69     69.06 o 
   4 -15   5       82.55       69.81     22.96 o 
   5 -15   5        3.67        9.82     10.43 o 
   6 -15   5       24.18       23.20     17.65 o 
  -5 -14   5       10.20       25.93     11.21 o 
  -4 -14   5      372.64      461.61     71.22 o 
  -3 -14   5      234.73      216.22     68.50 o 
  -2 -14   5        3.53       16.32      8.42 o 
  -1 -14   5      246.47      236.01     55.52 o 
   0 -14   5      150.27      129.05     21.15 o 
   1 -14   5      313.02      268.09     60.91 o 
   2 -14   5      331.06      352.90     41.42 o 
   3 -14   5       16.71       48.24     34.04 o 
   4 -14   5      140.35       95.93     41.33 o 
   5 -14   5       26.26       23.15     13.63 o 
   6 -14   5       68.78       64.06     23.79 o 
   7 -14   5       48.25       48.82     17.20 o 
  -6 -13   5      156.78      168.42     35.61 o 
  -5 -13   5      148.85      198.65     41.44 o 
  -4 -13   5       80.36      108.46     39.96 o 
  -3 -13   5      229.76      332.13     69.34 o 
  -2 -13   5       17.43       33.70     11.98 o 
  -1 -13   5      473.08      506.10     34.67 o 
   0 -13   5      312.00      363.49     73.37 o 
   1 -13   5       10.21        8.52      8.94 o 
   2 -13   5      610.88      703.23     41.22 o 
   3 -13   5       37.80       41.14     16.51 o 
   4 -13   5      525.38      544.39     38.13 o 
   5 -13   5      267.59      266.48     22.92 o 
   6 -13   5        0.02        6.43      3.87 o 
   7 -13   5      142.79      165.73     20.48 o 
   8 -13   5       77.17       88.40     23.05 o 
   9 -13   5        5.46       15.87      8.78 o 
  -8 -12   5      252.72      225.35     64.25 o 
  -7 -12   5      122.50       95.34     46.18 o 
  -6 -12   5       15.97        8.77     10.09 o 
  -5 -12   5      686.17      643.18     61.46 o 
  -4 -12   5      192.95      196.14     32.46 o 
  -3 -12   5       66.94       79.41     34.35 o 
  -2 -12   5      241.93      310.82     40.41 o 
  -1 -12   5       18.54       16.31      5.83 o 
   0 -12   5       99.90      154.16     25.65 o 
   1 -12   5      218.08      217.03     27.41 o 
   2 -12   5      132.49      135.43     12.62 o 
   3 -12   5     1201.82     1239.16     60.58 o 
   4 -12   5      197.58      151.23     21.73 o 
   5 -12   5      327.29      350.27     39.97 o 
   6 -12   5        6.30       10.76      5.25 o 
   7 -12   5       80.53       73.02     18.23 o 
   8 -12   5      203.73      259.26     41.73 o 
   9 -12   5       12.68       17.52     10.17 o 
  10 -12   5        0.90       56.40     77.51 o 
  -9 -11   5      226.21      279.71    110.89 o 
  -8 -11   5        3.43       11.12      7.74 o 
  -7 -11   5      280.09      220.54     95.13 o 
  -6 -11   5       46.07       68.28     24.73 o 
  -5 -11   5       15.81       27.99     12.29 o 
  -4 -11   5      158.00      163.79     27.95 o 
  -3 -11   5        4.00       10.84      6.46 o 
  -2 -11   5      153.18      139.71     19.87 o 
  -1 -11   5      277.83      255.18     24.69 o 
   0 -11   5        5.59       21.81      7.29 o 
   1 -11   5      282.21      288.71     16.45 o 
   2 -11   5      265.13      262.68     22.55 o 
   3 -11   5      201.79      202.53     21.02 o 
   4 -11   5      115.67      111.32     22.06 o 
   5 -11   5       97.96       82.69     17.62 o 
   6 -11   5       31.52       30.30      9.04 o 
   7 -11   5        0.57        6.05      3.36 o 
   8 -11   5       29.97       16.02      7.21 o 
   9 -11   5       16.40       23.14     12.36 o 
  10 -11   5        6.63       24.81     15.94 o 
  11 -11   5       31.08       36.06     23.81 o 
 -10 -10   5       11.50       23.39     14.20 o 
  -9 -10   5       56.79       61.61     33.41 o 
  -8 -10   5      158.14      177.93     44.69 o 
  -7 -10   5      144.76      146.05     53.67 o 
  -6 -10   5      202.85      239.37     38.97 o 
  -5 -10   5      304.00      280.82     38.04 o 
  -4 -10   5      203.04      257.97     31.27 o 
  -3 -10   5      461.74      454.73     24.07 o 
  -2 -10   5       16.37       12.36      6.61 o 
  -1 -10   5      619.76      673.81     54.32 o 
   0 -10   5      200.15      185.48     24.48 o 
   1 -10   5      209.34      205.98     17.32 o 
   2 -10   5     1195.91     1162.54     40.67 o 
   3 -10   5      135.85      133.81     15.58 o 
   4 -10   5        6.34       14.50      6.93 o 
   5 -10   5      761.74      770.42     40.30 o 
   6 -10   5       13.71       10.87      5.25 o 
   7 -10   5       70.65       81.78     15.51 o 
   8 -10   5        2.26        7.33      5.06 o 
   9 -10   5       28.53       24.53      7.44 o 
  10 -10   5        8.14       13.43      9.71 o 
  11 -10   5       15.84       17.58     10.82 o 
 -11  -9   5      108.13      140.27     47.96 o 
 -10  -9   5      164.82      187.54     63.14 o 
  -9  -9   5        9.24        5.85     13.09 o 
  -8  -9   5       60.75       44.62     29.52 o 
  -7  -9   5       99.31      102.12     39.12 o 
  -6  -9   5     1729.12     1905.81     69.34 o 
  -5  -9   5     1868.19     1958.08     67.84 o 
  -4  -9   5      100.82      105.12     22.92 o 
  -3  -9   5      318.65      278.67     19.41 o 
  -2  -9   5       60.67       43.21      9.25 o 
  -1  -9   5      241.24      301.16     46.40 o 
   0  -9   5     1511.83     1543.80     31.79 o 
   1  -9   5      339.73      352.72     17.54 o 
   2  -9   5      218.32      187.87     16.16 o 
   3  -9   5      618.23      610.96     19.93 o 
   4  -9   5      130.47      132.69     18.06 o 
   5  -9   5      289.05      271.53     20.92 o 
   6  -9   5      138.61      145.70     18.67 o 
   7  -9   5       45.60       51.88     14.85 o 
   8  -9   5       61.25       58.67     12.45 o 
   9  -9   5       70.72       58.78     17.93 o 
  10  -9   5       61.20       64.07     19.23 o 
  11  -9   5      125.10       99.63     22.72 o 
 -12  -8   5      276.74      345.91    106.23 o 
 -11  -8   5        6.67       10.86      7.31 o 
 -10  -8   5      439.14      492.45     70.31 o 
  -9  -8   5      309.32      353.71     34.32 o 
  -8  -8   5        0.92        3.06     11.28 o 
  -7  -8   5     3624.87     3951.19     92.86 o 
  -6  -8   5       10.98       10.30      7.87 o 
  -5  -8   5     2307.54     2316.27     68.60 o 
  -4  -8   5      858.57      774.46     22.88 o 
  -3  -8   5      126.65       97.77     16.26 o 
  -2  -8   5      353.96      320.11     22.45 o 
  -1  -8   5     2212.50     2289.59    109.69 o 
   0  -8   5      463.77      419.25     19.25 o 
   1  -8   5     1212.45     1155.57     33.45 o 
   2  -8   5       10.71       13.49      5.67 o 
   3  -8   5     1520.85     1524.82     36.61 o 
   4  -8   5      358.99      450.65     24.45 o 
   5  -8   5      161.48      159.79     15.53 o 
   6  -8   5      114.69      128.83     18.15 o 
   7  -8   5       33.85       39.63     12.95 o 
   8  -8   5       18.02       14.67      7.90 o 
   9  -8   5      437.95      401.20     27.15 o 
  10  -8   5      174.79      195.86     39.58 o 
  11  -8   5        0.05       24.49     12.68 o 
  12  -8   5        0.09       15.12     13.92 o 
 -12  -7   5      503.43      569.37     85.07 o 
 -11  -7   5      222.63      239.75     35.64 o 
 -10  -7   5       89.87      102.05     40.86 o 
  -9  -7   5        9.87       25.48     14.55 o 
  -8  -7   5       25.61       50.47     17.33 o 
  -7  -7   5     1974.46     1998.31    116.25 o 
  -6  -7   5     2751.72     2751.11    113.44 o 
  -5  -7   5      261.87      234.03     16.51 o 
  -4  -7   5     1639.77     1433.73     39.48 o 
  -3  -7   5      816.30      770.38     22.16 o 
  -2  -7   5      413.02      403.07     15.40 o 
  -1  -7   5     1303.06     1214.49     43.52 o 
   0  -7   5        4.17       11.49      5.34 o 
   1  -7   5     1641.47     1440.87     24.64 o 
   2  -7   5       79.00       69.95     10.82 o 
   3  -7   5      412.86      389.96     14.11 o 
   4  -7   5     2192.08     2135.87     36.69 o 
   5  -7   5       22.42       28.46      7.37 o 
   6  -7   5      482.90      462.76     20.62 o 
   7  -7   5       11.94       17.00      7.48 o 
   8  -7   5      259.00      274.25     20.00 o 
   9  -7   5      491.37      462.39     38.41 o 
  10  -7   5      185.76      196.32     52.91 o 
  11  -7   5       17.48       22.38     12.98 o 
  12  -7   5        9.02       20.12     10.56 o 
 -13  -6   5      212.39      239.26     47.41 o 
 -12  -6   5       64.97       44.34     31.81 o 
 -11  -6   5      341.99      395.82     36.76 o 
 -10  -6   5       34.68       57.78     20.33 o 
  -9  -6   5      121.18      139.58     42.81 o 
  -8  -6   5     1035.28     1079.80     36.59 o 
  -7  -6   5      173.83      186.41     25.36 o 
  -6  -6   5     2778.49     2584.54     55.14 o 
  -5  -6   5      420.58      365.91     16.98 o 
  -4  -6   5       46.40       43.19     13.16 o 
  -3  -6   5     3650.59     3602.03     66.50 o 
  -2  -6   5      429.01      404.00     15.99 o 
  -1  -6   5     3199.16     3062.85     41.40 o 
   0  -6   5      499.23      443.96     13.89 o 
   1  -6   5      187.56      188.72     11.03 o 
   2  -6   5     1370.42     1328.01     36.36 o 
   3  -6   5      515.37      604.86     27.74 o 
   4  -6   5      157.93      162.17     17.59 o 
   5  -6   5       72.37       58.93      8.15 o 
   6  -6   5       71.17       77.53     12.72 o 
   7  -6   5        0.83       10.50      7.74 o 
   8  -6   5      134.03      125.61     18.59 o 
   9  -6   5      120.33      117.43     20.32 o 
  10  -6   5       21.90       12.38     11.80 o 
  11  -6   5        1.15       14.14     11.10 o 
  12  -6   5       20.62       24.56      9.79 o 
 -14  -5   5       29.57       23.67     15.52 o 
 -13  -5   5      365.06      397.77     62.65 o 
 -12  -5   5      131.59      183.85     55.20 o 
 -11  -5   5       23.58       56.67     24.16 o 
 -10  -5   5      389.58      444.55     33.00 o 
  -9  -5   5       14.23       15.71      7.60 o 
  -8  -5   5      438.11      405.46     28.76 o 
  -7  -5   5      713.59      692.68     28.13 o 
  -6  -5   5       66.85       79.14     11.16 o 
  -5  -5   5      831.46      827.63     33.30 o 
  -4  -5   5      120.97      119.24     13.16 o 
  -3  -5   5      619.69      608.58     22.38 o 
  -2  -5   5     1453.40     1328.53     31.94 o 
  -1  -5   5      303.68      318.15     16.00 o 
   0  -5   5     3336.06     3426.57     67.86 o 
   1  -5   5      296.24      329.40     16.81 o 
   2  -5   5       34.57       26.82      6.66 o 
   3  -5   5     5435.57     5714.62     79.97 o 
   4  -5   5      311.93      354.38     18.06 o 
   5  -5   5      485.38      441.24     21.53 o 
   6  -5   5        7.15       14.69     10.49 o 
   7  -5   5       10.13       14.83      7.07 o 
   8  -5   5       30.46       34.85      8.20 o 
   9  -5   5        8.10       27.30     11.02 o 
  10  -5   5       20.19       29.12     13.39 o 
  11  -5   5       19.30       20.84     10.79 o 
  12  -5   5        1.23        2.78      7.19 o 
 -14  -4   5       51.99       58.48     23.39 o 
 -13  -4   5      104.86      114.79     45.11 o 
 -12  -4   5      993.36     1220.67     81.38 o 
 -11  -4   5      266.36      256.18     34.39 o 
 -10  -4   5      324.74      316.10     27.81 o 
  -9  -4   5      275.08      262.91     27.15 o 
  -8  -4   5       20.81       12.76      5.08 o 
  -7  -4   5      944.29      933.45     23.87 o 
  -6  -4   5      242.68      190.08     11.01 o 
  -5  -4   5     1255.05     1363.53     48.28 o 
  -4  -4   5     1392.23     1323.34     36.61 o 
  -3  -4   5        7.68        7.33      4.08 o 
  -2  -4   5     1157.96      932.17     32.13 o 
  -1  -4   5      242.14      225.71     13.59 o 
   0  -4   5       51.83       78.80     12.02 o 
   1  -4   5     1264.26     1190.71     48.04 o 
   2  -4   5      943.03      925.67     23.79 o 
   3  -4   5     1835.76     1846.77     36.93 o 
   4  -4   5     1813.37     1896.53     31.23 o 
   5  -4   5      130.57      121.97     18.25 o 
   6  -4   5      108.57      112.50     13.02 o 
   7  -4   5        0.77        8.15      7.28 o 
   8  -4   5       36.44       42.94      9.30 o 
   9  -4   5       65.08       62.71     20.38 o 
  10  -4   5        4.20       26.37     14.91 o 
  11  -4   5       43.86       40.17     15.76 o 
  12  -4   5       16.58        8.12     10.05 o 
 -14  -3   5      265.79      335.61     49.01 o 
 -13  -3   5       63.64       79.43     26.52 o 
 -12  -3   5      129.31      179.67     49.29 o 
 -11  -3   5      576.91      615.28     37.90 o 
 -10  -3   5        8.41        7.64      7.28 o 
  -9  -3   5     1723.65     1823.79     72.52 o 
  -8  -3   5      348.12      369.34     16.60 o 
  -7  -3   5     1195.64     1326.36     29.02 o 
  -6  -3   5     5626.69     5979.21     94.81 o 
  -5  -3   5     1307.83     1296.11     31.78 o 
  -4  -3   5      947.08      955.45     23.80 o 
  -3  -3   5     1274.52      986.71     33.66 o 
  -2  -3   5      714.70      664.64     19.96 o 
  -1  -3   5     1624.92     1472.00     30.79 o 
   0  -3   5     3530.78     3471.84     43.07 o 
   1  -3   5      266.57      242.88     12.03 o 
   2  -3   5     2436.85     2511.50     30.02 o 
   3  -3   5       70.60       68.53      8.43 o 
   4  -3   5      282.83      258.19     14.57 o 
   5  -3   5       70.82       82.10      9.32 o 
   6  -3   5        0.55       10.62      6.84 o 
   7  -3   5      275.54      311.03     16.47 o 
   8  -3   5      255.55      197.76     31.74 o 
   9  -3   5       34.65       37.52     16.23 o 
  10  -3   5        5.42       14.17     15.72 o 
  11  -3   5      106.46       67.70     29.96 o 
  12  -3   5       34.17       20.56      7.93 o 
 -15  -2   5       69.50       55.62     21.65 o 
 -14  -2   5      215.01      178.42     66.55 o 
 -13  -2   5      757.47      861.59     49.62 o 
 -12  -2   5       19.52       17.06      8.15 o 
 -11  -2   5      572.91      693.93     28.93 o 
 -10  -2   5      689.58      694.51     22.90 o 
  -9  -2   5      345.98      323.38     18.05 o 
  -8  -2   5     1224.38     1285.75     62.60 o 
  -7  -2   5        2.18        9.87      6.81 o 
  -6  -2   5     1860.85     1709.87     67.79 o 
  -5  -2   5     1663.01     1760.58     37.25 o 
  -4  -2   5      369.42      378.62     18.92 o 
  -3  -2   5      626.25      652.76     18.30 o 
  -2  -2   5     1469.77     1180.65     44.03 o 
  -1  -2   5      111.59       85.68     19.12 o 
   0  -2   5     3675.75     3751.29     70.51 o 
   1  -2   5        4.96       10.71      5.95 o 
   2  -2   5      221.58      242.36     11.43 o 
   3  -2   5      930.98     1004.76     29.46 o 
   4  -2   5      271.39      320.32     23.97 o 
   5  -2   5       85.94       94.34     11.26 o 
   6  -2   5      231.47      219.20     20.33 o 
   7  -2   5      207.59      188.13     16.80 o 
   8  -2   5      453.99      447.67     61.76 o 
   9  -2   5        3.39        2.72      8.95 o 
  10  -2   5       25.65       20.67     12.14 o 
  11  -2   5       11.68       12.91      7.97 o 
 -15  -1   5      202.44      183.54     54.29 o 
 -14  -1   5       44.21       45.78     14.42 o 
 -13  -1   5      571.50      650.67     43.82 o 
 -12  -1   5        3.97       11.35      4.98 o 
 -11  -1   5      271.24      242.81     28.34 o 
 -10  -1   5     1240.75     1280.50     38.94 o 
  -9  -1   5      154.48      180.54     17.32 o 
  -8  -1   5     1973.68     2077.30     44.49 o 
  -7  -1   5     2989.06     2854.57     36.45 o 
  -6  -1   5       43.02       55.80      8.80 o 
  -5  -1   5     5172.27     5089.00     73.02 o 
  -4  -1   5       49.34       76.49     12.30 o 
  -3  -1   5     1310.66     1468.82     28.27 o 
  -2  -1   5      314.11      359.75     13.47 o 
  -1  -1   5      183.92      179.55     26.73 o 
   0  -1   5     2388.10     2299.22     22.98 o 
   1  -1   5      275.26      364.79     17.24 o 
   2  -1   5       31.83       33.91      5.50 o 
   3  -1   5     1937.66     1815.53     67.75 o 
   4  -1   5      361.57      352.50     18.20 o 
   5  -1   5       68.91       64.39      9.16 o 
   6  -1   5       60.91       63.79     11.25 o 
   7  -1   5       26.69       29.74     10.72 o 
   8  -1   5       41.20       46.44     11.20 o 
   9  -1   5       22.61       25.02     13.22 o 
  10  -1   5        2.94       11.20     14.58 o 
  11  -1   5        0.53        1.50      4.43 o 
 -15   0   5      123.84      107.70     48.38 o 
 -14   0   5      299.89      419.90     75.32 o 
 -13   0   5        1.56        3.93      3.63 o 
 -12   0   5      288.59      288.08     30.94 o 
 -11   0   5      118.72      126.80     22.63 o 
 -10   0   5      784.79      761.73     23.85 o 
  -9   0   5     1132.50     1148.09     24.37 o 
  -8   0   5        2.18        4.59      3.25 o 
  -7   0   5     2009.40     2167.55     27.66 o 
  -6   0   5     1638.37     1740.14     37.32 o 
  -5   0   5      592.85      650.18     18.32 o 
  -4   0   5     2016.24     1866.98     26.71 o 
  -3   0   5        7.42       10.61      3.98 o 
  -2   0   5      105.64       41.95     16.15 o 
  -1   0   5     1482.63     1345.29     38.44 o 
   0   0   5      167.46      173.67     35.85 o 
   1   0   5      674.64      661.19     20.96 o 
   2   0   5      631.43      549.54     16.74 o 
   3   0   5     1004.20     1041.14     48.73 o 
   4   0   5      328.49      352.23     18.92 o 
   5   0   5       19.62       17.15      6.68 o 
   6   0   5       31.69       28.63      9.96 o 
   7   0   5        2.88       13.07      7.10 o 
   8   0   5      186.35      177.07     24.87 o 
   9   0   5       10.28       18.03     12.57 o 
  10   0   5        0.02        9.41     10.07 o 
  11   0   5        1.35        4.66      9.46 o 
 -15   1   5        2.06        6.55      5.25 o 
 -14   1   5      202.91      222.96     34.15 o 
 -13   1   5     1233.80     1459.27     67.47 o 
 -12   1   5      110.04      128.20     11.86 o 
 -11   1   5     1009.61     1121.30     39.37 o 
 -10   1   5      767.25      803.29     25.25 o 
  -9   1   5     1408.09     1458.65     32.69 o 
  -8   1   5     1370.76     1420.62     29.97 o 
  -7   1   5        7.97        8.12      3.27 o 
  -6   1   5     3115.51     2942.40     69.56 o 
  -5   1   5     1130.23      999.37     23.68 o 
  -4   1   5      482.52      590.56     18.24 o 
  -3   1   5     3856.12     3797.64     37.64 o 
  -2   1   5      603.06      608.62     12.95 o 
   0   1   5       66.61       69.74     12.85 o 
   1   1   5      155.30      153.60      8.51 o 
   2   1   5        7.29       22.95      6.01 o 
   3   1   5       49.55       47.46      9.17 o 
   4   1   5      126.34      120.41     12.33 o 
   5   1   5        7.99       15.77      8.63 o 
   6   1   5       21.86       31.71     13.68 o 
   7   1   5       77.89       75.74     12.69 o 
   8   1   5        0.07        7.84     10.37 o 
   9   1   5      291.52      203.48     96.97 o 
  10   1   5       19.02       21.16     18.87 o 
 -15   2   5       79.63       61.40     37.59 o 
 -14   2   5        9.65       15.61      7.13 o 
 -13   2   5      963.89     1150.00     58.23 o 
 -12   2   5       30.09       28.80      7.11 o 
 -11   2   5        1.19        2.28      2.60 o 
 -10   2   5      145.77      159.52     10.07 o 
  -9   2   5       14.43       14.42      3.00 o 
  -8   2   5     1804.63     1886.21     34.79 o 
  -7   2   5      988.09      931.74     16.69 o 
  -6   2   5     2080.05     2176.33     52.85 o 
  -5   2   5     1636.16     1720.05     30.44 o 
  -4   2   5      473.54      451.09     11.53 o 
  -3   2   5      608.39      507.11     12.69 o 
  -2   2   5     1181.17     1249.29     31.61 o 
  -1   2   5      122.71      121.82     18.11 o 
   0   2   5       93.09       76.35      8.03 o 
   1   2   5       84.72      101.55     11.00 o 
   2   2   5       10.02       11.84      6.45 o 
   3   2   5      252.84      298.82     16.69 o 
   4   2   5      141.31      131.01     22.79 o 
   5   2   5       40.49       38.38      9.97 o 
   6   2   5      130.47      105.85     15.80 o 
   7   2   5      646.05      546.80     70.73 o 
   8   2   5       25.57       23.63     11.28 o 
   9   2   5       14.45       19.28     18.31 o 
  10   2   5       38.04       23.74     24.36 o 
 -15   3   5      216.87      171.74     95.65 o 
 -14   3   5      112.82       91.68     57.64 o 
 -13   3   5      258.52      258.83     24.95 o 
 -12   3   5      458.83      544.20     69.34 o 
 -11   3   5      154.21      101.91     50.09 o 
 -10   3   5      104.00      106.63     20.13 o 
  -9   3   5     1164.44     1260.86     55.88 o 
  -8   3   5      295.98      182.68     78.14 o 
  -7   3   5     1237.90     1262.32     35.64 o 
  -6   3   5       29.65       33.08      4.65 o 
  -5   3   5     3154.40     3371.21     45.75 o 
  -4   3   5      507.54      482.91     12.04 o 
  -3   3   5      838.24      835.52     41.93 o 
  -2   3   5     2146.22     2238.25     42.90 o 
  -1   3   5     2029.58     2152.17     43.55 o 
   0   3   5      110.88       92.60      8.81 o 
   1   3   5       43.48       41.24      6.91 o 
   2   3   5       35.92       41.40      8.28 o 
   3   3   5       12.14       13.97      5.70 o 
   4   3   5       62.60       59.90     15.11 o 
   5   3   5       39.94       55.32     17.75 o 
   6   3   5        4.21        7.23      9.76 o 
   7   3   5       24.93       29.07     12.83 o 
   8   3   5       46.70       53.60     30.98 o 
   9   3   5       46.85       45.88     20.68 o 
 -15   4   5       20.40        9.75     11.56 o 
 -14   4   5      315.43      384.89     78.04 o 
 -13   4   5       44.23       80.61     35.02 o 
 -12   4   5      205.42      258.54     78.25 o 
 -11   4   5       61.56       52.63     28.05 o 
 -10   4   5      173.65      174.11     39.00 o 
  -9   4   5      805.96      821.45     81.48 o 
  -8   4   5      523.26      649.63     55.05 o 
  -7   4   5      351.60      361.82     45.38 o 
  -6   4   5      613.71      674.37     12.49 o 
  -5   4   5        5.11        8.98      3.58 o 
  -4   4   5      640.55      628.40     43.48 o 
  -3   4   5       66.99       40.54      7.79 o 
  -2   4   5      478.06      547.16     16.59 o 
  -1   4   5      599.54      746.63     19.51 o 
   0   4   5        8.05       13.54      4.79 o 
   1   4   5      132.45      147.80     12.30 o 
   2   4   5       34.17       34.41      8.19 o 
   3   4   5       85.39       78.31     22.25 o 
   4   4   5      276.28      289.97     23.86 o 
   5   4   5       78.21       59.46     21.06 o 
   6   4   5        8.34       20.93     11.90 o 
   7   4   5       59.86       32.51     27.71 o 
   8   4   5       45.09       41.49     19.70 o 
 -15   5   5       30.29       10.44     13.99 o 
 -14   5   5      161.10      183.50     78.18 o 
 -13   5   5      347.10      447.27    108.11 o 
 -12   5   5        5.34       15.80      9.33 o 
 -11   5   5      472.36      565.89     84.86 o 
 -10   5   5      120.74       82.05     32.75 o 
  -9   5   5      159.20      150.27     27.06 o 
  -8   5   5     1141.53     1269.13     84.48 o 
  -7   5   5        0.86       15.97     11.02 o 
  -6   5   5      366.13      388.14     16.79 o 
  -5   5   5        4.40        2.44      3.53 o 
  -4   5   5       85.36      102.77     13.98 o 
  -3   5   5      169.44      178.96     15.79 o 
  -2   5   5       11.40       17.60      6.61 o 
  -1   5   5       42.68       68.36      9.81 o 
   0   5   5       19.45       25.35      7.91 o 
   1   5   5       42.17       40.36      7.05 o 
   2   5   5        6.50       15.29      7.53 o 
   3   5   5        5.96       10.74      5.37 o 
   4   5   5        9.37       12.98      9.78 o 
   5   5   5        1.71        4.36     11.24 o 
   6   5   5       74.92       58.06     33.21 o 
   7   5   5       16.49       31.47     20.40 o 
 -14   6   5        0.71       16.50     17.61 o 
 -13   6   5      245.81      366.79     55.97 o 
 -12   6   5       90.54       39.26     18.17 o 
 -11   6   5      120.66      111.45     54.72 o 
 -10   6   5      500.55      584.75    111.73 o 
  -9   6   5      288.60      267.50     67.77 o 
  -8   6   5       65.34       51.53     19.42 o 
  -7   6   5      411.03      408.31     44.13 o 
  -6   6   5      106.44      114.19     16.85 o 
  -5   6   5      328.78      342.11     17.78 o 
  -4   6   5       55.00       55.10      9.68 o 
  -3   6   5      954.72     1016.17     33.65 o 
  -2   6   5       12.89       22.11     13.74 o 
  -1   6   5       86.53       65.97     12.95 o 
   0   6   5        0.97        2.82      5.06 o 
   1   6   5       16.34       20.16      5.99 o 
   2   6   5        6.63        9.10      5.66 o 
   3   6   5      144.64       93.25     29.41 o 
   4   6   5        0.88       10.79      7.17 o 
   5   6   5       55.99       30.13     17.69 o 
   6   6   5        0.16       15.31     16.78 o 
 -14   7   5      110.03       74.42     44.07 o 
 -13   7   5        5.31        4.25     15.04 o 
 -12   7   5      194.59      177.38     91.47 o 
 -11   7   5        4.28       13.23     10.23 o 
 -10   7   5      127.49      147.72     37.87 o 
  -9   7   5      475.47      548.07     52.35 o 
  -8   7   5      141.84      134.88     20.95 o 
  -7   7   5      144.93      106.58     44.31 o 
  -6   7   5       37.56       20.78      4.69 o 
  -5   7   5      588.70      634.32     26.41 o 
  -4   7   5     1309.61     1495.36     40.51 o 
  -3   7   5       66.37       67.02     10.66 o 
  -2   7   5        1.74        8.96      6.38 o 
  -1   7   5      201.09      221.20     24.50 o 
   0   7   5      312.76      326.35     43.29 o 
   1   7   5      250.44      221.99     24.72 o 
   2   7   5       20.53        9.63     10.05 o 
   3   7   5        5.63        7.13      7.53 o 
   4   7   5       12.87        6.67     11.52 o 
   5   7   5        2.57        3.65      6.57 o 
 -13   8   5       69.08       57.85     41.49 o 
 -12   8   5       33.78       25.97     17.06 o 
 -11   8   5      218.31      247.55     89.66 o 
 -10   8   5       62.80       68.78     24.99 o 
  -9   8   5      796.28      935.47     70.03 o 
  -8   8   5      213.22      142.84     38.15 o 
  -7   8   5       11.48       19.58     12.40 o 
  -6   8   5       57.64       58.08     10.39 o 
  -5   8   5      183.14      148.93     16.32 o 
  -4   8   5     1318.96     1376.90     52.95 o 
  -3   8   5      572.68      627.87     29.81 o 
  -2   8   5      232.14      243.41     26.32 o 
  -1   8   5        7.09        8.65     12.81 o 
   0   8   5       71.32       53.57     23.18 o 
   1   8   5      124.61       55.65     24.42 o 
   2   8   5       28.79       28.32     11.48 o 
   3   8   5        0.03       19.21     12.71 o 
   4   8   5        0.74       10.93      9.20 o 
 -12   9   5       36.03       20.47     18.03 o 
 -11   9   5      288.28      225.76    109.29 o 
 -10   9   5       21.68       10.86     11.56 o 
  -9   9   5       35.86       16.01     11.70 o 
  -8   9   5      135.86      165.40     44.07 o 
  -7   9   5       84.30       35.56     11.39 o 
  -6   9   5       35.21       25.12      6.10 o 
  -5   9   5      216.43      216.64     17.03 o 
  -4   9   5       14.68       26.08     11.47 o 
  -3   9   5      108.25       78.89     10.62 o 
  -2   9   5        9.93       12.16      7.45 o 
  -1   9   5       36.00       41.20     16.36 o 
   0   9   5       13.74        8.58      7.66 o 
   1   9   5       17.46       22.37     11.01 o 
   2   9   5        0.01        5.93      5.92 o 
 -11  10   5       16.32       22.07     17.47 o 
 -10  10   5       32.60       23.39     17.68 o 
  -9  10   5       66.35       25.06     21.30 o 
  -8  10   5       36.79       63.14     19.91 o 
  -7  10   5       84.99       85.97     43.30 o 
  -6  10   5        0.66        7.94     14.20 o 
  -5  10   5      118.62      128.58     22.21 o 
  -4  10   5       20.79       15.67      6.97 o 
  -3  10   5        0.35        5.66      6.75 o 
  -2  10   5        1.04        8.42      6.23 o 
  -1  10   5       16.17       14.18      9.13 o 
   0  10   5        4.53        7.57      5.44 o 
   1  10   5        3.72        4.46      5.57 o 
  -8  11   5       38.87       33.90     18.59 o 
  -7  11   5       35.54       27.08     19.63 o 
  -6  11   5        0.22       12.81     15.52 o 
  -5  11   5        8.37       11.70      8.84 o 
  -4  11   5       28.90        6.40      6.96 o 
  -3  11   5        5.64       12.97      6.97 o 
  -2  11   5       16.57       20.47      8.70 o 
  -3 -15   6       64.96       67.40     25.71 o 
  -2 -15   6        8.63       13.29     13.71 o 
  -1 -15   6       10.29       18.59     12.22 o 
   0 -15   6        9.57        8.81      8.07 o 
   1 -15   6        0.09       12.52      7.98 o 
   2 -15   6       26.03       28.50     16.90 o 
   3 -15   6        0.61        4.06      9.78 o 
   4 -15   6       54.19       70.42     17.96 o 
   5 -15   6        2.47       14.20      8.03 o 
   6 -15   6        0.85        6.65     15.91 o 
  -5 -14   6      163.36      163.96     38.66 o 
  -4 -14   6       11.65       16.16     13.86 o 
  -3 -14   6       79.13       78.58     27.65 o 
  -2 -14   6       98.02       99.88     21.24 o 
  -1 -14   6       10.04       12.68     11.79 o 
   0 -14   6       15.99       25.95      9.70 o 
   1 -14   6       22.82       44.45     17.26 o 
   2 -14   6       23.26       26.99     18.03 o 
   3 -14   6       23.55       27.05     13.24 o 
   4 -14   6       24.17       19.01     13.22 o 
   5 -14   6       16.49       12.49     10.04 o 
   6 -14   6        0.10        4.01      6.27 o 
   7 -14   6        9.58       13.27      9.38 o 
  -7 -13   6       88.41       82.66     26.51 o 
  -6 -13   6       52.88       54.16     25.13 o 
  -5 -13   6        9.33       14.68      8.23 o 
  -4 -13   6      165.46      158.53     31.96 o 
  -3 -13   6      103.38       91.64     20.13 o 
  -2 -13   6      403.16      456.20     42.82 o 
  -1 -13   6       52.90       45.00     22.22 o 
   0 -13   6       47.30       45.34     17.82 o 
   1 -13   6       29.19       22.78     10.85 o 
   2 -13   6       29.27       49.15     31.05 o 
   3 -13   6      343.87      347.25     35.64 o 
   4 -13   6      237.68      243.17     35.47 o 
   5 -13   6        8.26       11.72      8.62 o 
   6 -13   6        0.10       15.54      8.48 o 
   7 -13   6       12.07        9.51     18.10 o 
   8 -13   6        2.17       14.62     13.99 o 
   9 -13   6       20.29       14.87     10.40 o 
  -8 -12   6      126.68      121.63     45.33 o 
  -7 -12   6        3.48        6.71      5.77 o 
  -6 -12   6      212.94      242.56     38.36 o 
  -5 -12   6      101.21       81.75     19.42 o 
  -4 -12   6        1.23        5.77      8.95 o 
  -3 -12   6        0.49        9.02      7.90 o 
  -2 -12   6      125.18      145.21     27.46 o 
  -1 -12   6       54.75       69.83     22.78 o 
   0 -12   6      420.61      404.47     40.55 o 
   1 -12   6       12.78       19.00     11.35 o 
   2 -12   6        8.52        7.65      6.28 o 
   3 -12   6       38.20       25.65      8.26 o 
   4 -12   6      135.40      104.54     15.61 o 
   5 -12   6       14.71       15.98     10.28 o 
   6 -12   6       12.83        8.60      9.13 o 
   7 -12   6       13.54       20.93     14.25 o 
   8 -12   6       26.90       12.48      8.72 o 
   9 -12   6       38.86       29.56     11.42 o 
  -9 -11   6        0.10        3.97      6.27 o 
  -8 -11   6       92.28       92.47     24.38 o 
  -7 -11   6        0.21        5.49      7.64 o 
  -6 -11   6        6.72        9.68      9.75 o 
  -5 -11   6      315.80      299.46     39.02 o 
  -4 -11   6        0.02        1.09      9.82 o 
  -3 -11   6      143.21      116.28     31.05 o 
  -2 -11   6       83.39      110.75     24.54 o 
  -1 -11   6        9.70       14.46      9.05 o 
   0 -11   6       86.68       65.93     15.83 o 
   1 -11   6       14.39       13.04      6.54 o 
   2 -11   6       49.05       37.77     12.60 o 
   3 -11   6       40.40       43.63     14.01 o 
   4 -11   6      156.61      120.56     18.83 o 
   5 -11   6        2.42        8.75      4.43 o 
   6 -11   6       49.06       49.18     13.74 o 
   7 -11   6       17.83       11.14      7.40 o 
   8 -11   6       91.62      113.70     25.91 o 
   9 -11   6        0.04        8.73      7.76 o 
  10 -11   6       10.96       15.61     10.91 o 
 -10 -10   6       48.14       67.25     35.92 o 
  -9 -10   6       11.22       12.88     11.00 o 
  -8 -10   6       48.84       47.41     25.97 o 
  -7 -10   6        8.17        5.99     13.37 o 
  -6 -10   6       92.40       73.71     30.73 o 
  -5 -10   6      481.16      492.13     40.53 o 
  -4 -10   6       92.61       84.39     30.35 o 
  -3 -10   6        7.72       14.39      7.75 o 
  -2 -10   6      278.80      263.54     31.62 o 
  -1 -10   6       89.64       63.38     12.59 o 
   0 -10   6       24.13       26.45      7.23 o 
   1 -10   6        0.35        3.04      4.38 o 
   2 -10   6       36.00       24.90      8.04 o 
   3 -10   6      217.83      192.45     19.61 o 
   4 -10   6     1073.03     1115.56     42.91 o 
   5 -10   6      222.19      184.30     29.18 o 
   6 -10   6       12.03       15.09      4.97 o 
   7 -10   6        0.26        5.97      4.40 o 
   8 -10   6       22.77       18.49     16.86 o 
   9 -10   6       14.06       15.03     17.33 o 
  10 -10   6      109.28      107.68     23.14 o 
 -11  -9   6       25.56       21.86     14.90 o 
 -10  -9   6       53.22       58.61     24.30 o 
  -9  -9   6      126.09      153.01     51.65 o 
  -8  -9   6      216.29      228.68     70.80 o 
  -7  -9   6     1117.19     1242.18     65.99 o 
  -6  -9   6      205.12      201.67     46.50 o 
  -5  -9   6       74.68       55.61     26.38 o 
  -4  -9   6      215.50      232.24     25.46 o 
  -3  -9   6        1.76       11.24      8.61 o 
  -2  -9   6        0.95        8.90      9.58 o 
  -1  -9   6      115.97      130.03     17.78 o 
   0  -9   6      162.75      165.45     19.34 o 
   1  -9   6       24.35       21.56      4.65 o 
   2  -9   6       12.88       12.28      5.91 o 
   3  -9   6       41.79       40.05      9.39 o 
   4  -9   6       29.93       44.98      8.56 o 
   5  -9   6      217.77      226.55     24.13 o 
   6  -9   6       50.52       53.45     14.22 o 
   7  -9   6       69.78       62.54     14.98 o 
   8  -9   6        3.78        0.94     11.12 o 
   9  -9   6        1.69       13.26     10.26 o 
  10  -9   6       57.89       55.31     21.68 o 
  11  -9   6      173.21      119.59     48.53 o 
 -12  -8   6       23.57       39.61     18.59 o 
 -11  -8   6      130.32      166.24     54.65 o 
 -10  -8   6        0.55        4.46      9.33 o 
  -9  -8   6      180.17      169.37     60.84 o 
  -8  -8   6     1541.54     1627.08     82.14 o 
  -7  -8   6      348.20      331.43     42.88 o 
  -6  -8   6      195.41      191.41     18.48 o 
  -5  -8   6       33.57       23.58      8.66 o 
  -4  -8   6      165.49      155.95     26.06 o 
  -3  -8   6      260.10      250.00     19.18 o 
  -2  -8   6      231.99      249.18     13.40 o 
  -1  -8   6      294.14      314.43     50.89 o 
   0  -8   6       11.91       10.24      5.61 o 
   1  -8   6       76.40       75.21     10.44 o 
   2  -8   6        0.17        7.45      4.34 o 
   3  -8   6       64.86       88.74     14.41 o 
   4  -8   6      298.20      361.72     20.96 o 
   5  -8   6        0.57       16.41      8.72 o 
   6  -8   6       47.08       42.53     10.67 o 
   7  -8   6      215.72      166.53     27.20 o 
   8  -8   6       33.63       24.01      9.40 o 
   9  -8   6       15.25       15.15     14.45 o 
  10  -8   6      358.85      324.44     58.08 o 
  11  -8   6        4.88       18.34     10.08 o 
 -13  -7   6      503.78      584.41    151.06 o 
 -12  -7   6       28.92       53.53     20.19 o 
 -11  -7   6       43.23       59.38     20.74 o 
 -10  -7   6       82.49      110.34     39.26 o 
  -9  -7   6      350.02      341.38     49.98 o 
  -8  -7   6      335.40      353.29     26.73 o 
  -7  -7   6      510.71      482.99     33.80 o 
  -6  -7   6        1.67        6.14      8.41 o 
  -5  -7   6      472.24      415.40     19.42 o 
  -4  -7   6        1.48        9.29      7.71 o 
  -3  -7   6     1861.38     1885.13     36.64 o 
  -2  -7   6      865.73      949.30     23.43 o 
  -1  -7   6       12.86       10.11      3.96 o 
   0  -7   6       17.37       21.79      6.76 o 
   1  -7   6       43.71       62.17      9.78 o 
   2  -7   6      116.03      164.79     16.85 o 
   3  -7   6      108.46      107.35     12.74 o 
   4  -7   6      395.62      441.30     22.33 o 
   5  -7   6      494.94      521.61     25.02 o 
   6  -7   6       60.92       35.20      7.90 o 
   7  -7   6        5.95       27.28      9.58 o 
   8  -7   6        1.82        4.69      9.35 o 
   9  -7   6       42.38       34.26     14.25 o 
  10  -7   6      124.17      123.19     36.44 o 
  11  -7   6       54.64       43.36     18.08 o 
 -13  -6   6       96.51       99.90     38.50 o 
 -12  -6   6      281.12      325.93     32.86 o 
 -11  -6   6       79.39       70.80     30.84 o 
 -10  -6   6      172.52      218.17     61.12 o 
  -9  -6   6      348.42      373.62     99.27 o 
  -8  -6   6       38.50       48.56     12.86 o 
  -7  -6   6      141.42      152.70     15.89 o 
  -6  -6   6      185.72      211.38     15.12 o 
  -5  -6   6      173.93      149.32     24.79 o 
  -4  -6   6      604.66      557.96     30.11 o 
  -3  -6   6      621.50      648.52     18.14 o 
  -2  -6   6      170.90      184.47     13.24 o 
  -1  -6   6       40.52       35.98      7.29 o 
   0  -6   6      352.60      343.38     14.41 o 
   1  -6   6      370.89      355.68     19.68 o 
   2  -6   6       97.16       99.81     10.12 o 
   3  -6   6      275.82      325.19     15.61 o 
   4  -6   6        2.02       10.49      7.49 o 
   5  -6   6       94.69       99.91     11.40 o 
   6  -6   6      378.57      382.09     18.10 o 
   7  -6   6       67.67       59.93     13.76 o 
   8  -6   6      167.62      154.90     21.73 o 
   9  -6   6      120.54      129.68     28.89 o 
  10  -6   6        1.01        2.52     10.03 o 
  11  -6   6      112.42      119.60     22.89 o 
 -14  -5   6      133.55      167.14     57.43 o 
 -13  -5   6       11.01       28.82     14.62 o 
 -12  -5   6      388.78      476.99     77.34 o 
 -11  -5   6      448.93      421.16     52.77 o 
 -10  -5   6        6.35       10.09     11.00 o 
  -9  -5   6      255.42      283.30     39.68 o 
  -8  -5   6       40.33       32.76      8.30 o 
  -7  -5   6      612.97      645.68     20.96 o 
  -6  -5   6     1248.65     1293.87     32.07 o 
  -5  -5   6        0.66        5.51      4.39 o 
  -4  -5   6      443.74      460.65     16.91 o 
  -3  -5   6     1028.83     1114.79     39.03 o 
  -2  -5   6       24.95       19.76      5.01 o 
  -1  -5   6       14.20       29.88      7.31 o 
   0  -5   6     1008.26     1021.80     27.35 o 
   1  -5   6      719.96      770.32     26.40 o 
   2  -5   6       75.74      106.87     14.07 o 
   3  -5   6       28.61       93.27     13.29 o 
   4  -5   6      208.10      203.93     15.22 o 
   5  -5   6       43.22       38.91      7.51 o 
   6  -5   6      367.19      371.36     27.63 o 
   7  -5   6      354.98      338.50     33.35 o 
   8  -5   6       82.81      102.77     24.92 o 
   9  -5   6      395.70      434.48     39.42 o 
  10  -5   6       53.84       28.23     14.08 o 
  11  -5   6      164.52      101.66     44.30 o 
 -14  -4   6       81.27       98.57     32.37 o 
 -13  -4   6      167.98      211.07     43.86 o 
 -12  -4   6        2.60        5.85      4.94 o 
 -11  -4   6      153.93      176.11     39.03 o 
 -10  -4   6       65.61       72.59     13.85 o 
  -9  -4   6      262.06      245.12     17.18 o 
  -8  -4   6       51.22       37.06      8.31 o 
  -7  -4   6      394.06      417.69     15.10 o 
  -6  -4   6      515.59      472.09     18.01 o 
  -5  -4   6     1004.46      911.07     27.30 o 
  -4  -4   6     1225.25     1135.23     38.18 o 
  -3  -4   6       45.53       49.66     11.00 o 
  -2  -4   6      703.32      768.98     28.87 o 
  -1  -4   6      162.36      187.82     24.50 o 
   0  -4   6     1704.04     1729.04     34.65 o 
   1  -4   6     1578.40     1790.72     37.18 o 
   2  -4   6      569.38      599.89     27.78 o 
   3  -4   6      282.76      327.68     15.60 o 
   4  -4   6      183.37      180.33     19.34 o 
   5  -4   6      451.83      406.08     18.22 o 
   6  -4   6      230.73      214.54     17.65 o 
   7  -4   6      157.49      147.96     22.93 o 
   8  -4   6       46.17       46.05     15.28 o 
   9  -4   6      227.36      232.61     57.50 o 
  10  -4   6      226.59      226.38     28.30 o 
  11  -4   6        5.35        9.11      7.63 o 
 -15  -3   6      127.75      143.06     55.97 o 
 -14  -3   6        0.07        4.46      5.08 o 
 -13  -3   6      263.84      349.81     87.23 o 
 -12  -3   6        1.67        2.11      3.42 o 
 -11  -3   6       85.55       72.86     18.48 o 
 -10  -3   6      724.92      780.07     27.61 o 
  -9  -3   6      305.10      334.59     18.79 o 
  -8  -3   6       53.08       62.63     11.45 o 
  -7  -3   6        6.71        7.38      4.66 o 
  -6  -3   6     2020.07     2216.04     34.60 o 
  -5  -3   6        5.61        5.21      3.21 o 
  -4  -3   6      258.98      249.87     11.26 o 
  -3  -3   6      119.06      112.35     14.80 o 
  -2  -3   6      969.92      902.13     23.88 o 
  -1  -3   6       48.63       51.99      7.74 o 
   0  -3   6     1630.92     1838.04     36.48 o 
   1  -3   6       87.00      100.40     12.60 o 
   2  -3   6     1266.33     1228.62     31.42 o 
   3  -3   6      206.25      219.61     13.57 o 
   4  -3   6       12.69       16.24      6.10 o 
   5  -3   6      137.66      117.14     12.63 o 
   6  -3   6       88.21       83.83     11.04 o 
   7  -3   6      101.95       89.02     14.97 o 
   8  -3   6       25.56       20.81     10.66 o 
   9  -3   6       20.40       22.27     13.40 o 
  10  -3   6      317.30      290.17     39.96 o 
  11  -3   6      194.79       79.98     48.76 o 
 -15  -2   6      122.32      117.02     37.03 o 
 -14  -2   6      203.61      223.53     41.77 o 
 -13  -2   6       10.60       19.30      7.15 o 
 -12  -2   6       18.28       19.16      6.51 o 
 -11  -2   6       22.26       15.93      5.90 o 
 -10  -2   6      447.37      471.50     19.47 o 
  -9  -2   6        7.15       12.04      4.21 o 
  -8  -2   6       17.24       17.27      4.60 o 
  -7  -2   6       54.05       51.52      9.31 o 
  -6  -2   6      164.44      148.63     10.44 o 
  -5  -2   6       87.23       89.70     10.83 o 
  -4  -2   6      771.66      711.74     20.84 o 
  -3  -2   6      403.59      342.04     12.89 o 
  -2  -2   6     3776.32     3964.84     75.38 o 
  -1  -2   6        2.89        8.38      6.02 o 
   0  -2   6       86.89       97.02      7.45 o 
   1  -2   6      447.73      500.78     14.71 o 
   2  -2   6      455.33      438.28     14.80 o 
   3  -2   6      852.42      917.06     22.13 o 
   4  -2   6      787.18      859.70     22.83 o 
   5  -2   6      635.60      636.93     25.09 o 
   6  -2   6        8.35       17.70     10.50 o 
   7  -2   6      910.09      884.84     32.61 o 
   8  -2   6       91.45       85.61     14.19 o 
   9  -2   6       99.23       84.52     31.00 o 
  10  -2   6       28.79       14.61      9.77 o 
  11  -2   6      153.19       51.08     50.92 o 
 -15  -1   6       17.53       19.46     10.37 o 
 -14  -1   6      122.39      130.82     36.67 o 
 -13  -1   6      331.14      347.46     28.96 o 
 -12  -1   6        4.98        5.99      4.14 o 
 -11  -1   6      149.40      155.99     21.52 o 
 -10  -1   6        3.06        7.62      5.01 o 
  -9  -1   6      123.53      122.35     16.30 o 
  -8  -1   6       78.85       89.51      9.78 o 
  -7  -1   6       17.68       15.83      4.47 o 
  -6  -1   6     2606.21     2755.90     68.96 o 
  -5  -1   6     1496.48     1618.89     46.84 o 
  -4  -1   6      882.81      960.10     24.00 o 
  -3  -1   6      408.08      417.46     16.20 o 
  -2  -1   6       98.65      110.60      8.46 o 
  -1  -1   6      887.67      975.57     31.36 o 
   0  -1   6      199.12      219.36      7.33 o 
   1  -1   6       16.58       13.46      4.43 o 
   2  -1   6      142.05      121.28     12.69 o 
   3  -1   6      261.59      288.42     13.27 o 
   4  -1   6      565.53      555.20     20.87 o 
   5  -1   6       34.79       31.16      7.22 o 
   6  -1   6      461.77      499.55     47.94 o 
   7  -1   6      816.42      864.02     43.25 o 
   8  -1   6       12.61       11.90      7.78 o 
   9  -1   6      380.73      407.36     32.82 o 
  10  -1   6        5.06        9.71      8.51 o 
 -15   0   6      211.02      253.24     51.86 o 
 -14   0   6       28.60       32.73     14.72 o 
 -13   0   6     1326.91     1566.13     75.76 o 
 -12   0   6      287.34      323.22     17.31 o 
 -11   0   6       84.90      105.32     20.36 o 
 -10   0   6      207.56      241.86     15.35 o 
  -9   0   6      106.26       87.03     13.58 o 
  -8   0   6      233.57      224.61     12.95 o 
  -7   0   6      599.42      626.74     14.46 o 
  -6   0   6      890.46      918.84     14.45 o 
  -5   0   6      887.59      947.10     25.31 o 
  -4   0   6      233.98      237.68      9.63 o 
  -3   0   6        5.06        6.26      5.35 o 
  -2   0   6       51.01       74.89     15.74 o 
  -1   0   6        0.23        6.41      7.81 o 
   0   0   6      399.89      371.37     21.63 o 
   1   0   6        0.20       15.71      8.06 o 
   2   0   6     4561.36     4841.53    166.77 o 
   3   0   6       83.97      102.05     13.81 o 
   4   0   6      118.05      103.22     13.73 o 
   5   0   6      747.01      707.80     24.04 o 
   6   0   6        3.73       13.38      7.59 o 
   7   0   6      100.05       98.66     23.69 o 
   8   0   6      288.10      263.97     28.19 o 
   9   0   6      344.49      369.80     65.30 o 
  10   0   6       77.14       57.99     28.96 o 
 -15   1   6      360.15      440.86     95.65 o 
 -14   1   6       60.77       58.84     14.18 o 
 -13   1   6      568.75      620.88     35.34 o 
 -12   1   6      563.91      551.34     27.99 o 
 -11   1   6       10.34       15.76      4.82 o 
 -10   1   6        8.31        9.86      3.72 o 
  -9   1   6      214.78      214.15     13.67 o 
  -8   1   6       33.65       40.20      6.61 o 
  -7   1   6      190.37      215.26     11.27 o 
  -6   1   6      144.90      152.28      7.38 o 
  -5   1   6     1056.11     1100.15     33.79 o 
  -4   1   6       66.40       75.96      9.53 o 
  -3   1   6       78.80       95.42     13.01 o 
  -2   1   6       62.49       52.80     10.64 o 
  -1   1   6      958.08      950.31     42.05 o 
   0   1   6      437.94      505.88     30.32 o 
   1   1   6      818.55      954.01     16.89 o 
   2   1   6     1194.47     1228.06     32.31 o 
   3   1   6      845.00      780.58     27.18 o 
   4   1   6       50.83       47.55     14.77 o 
   5   1   6       90.67       76.95     21.47 o 
   6   1   6      478.49      440.58     40.28 o 
   7   1   6       20.41       12.13     13.23 o 
   8   1   6      333.54      278.52    115.49 o 
   9   1   6      135.46       74.00     61.61 o 
 -15   2   6      127.19       86.88     77.34 o 
 -14   2   6      148.35      162.06     76.78 o 
 -13   2   6        7.17       16.13     22.03 o 
 -12   2   6       30.70       35.46      8.36 o 
 -11   2   6      278.60      273.69     19.80 o 
 -10   2   6     1354.03     1361.23     32.34 o 
  -9   2   6      313.57      309.98     13.17 o 
  -8   2   6        5.81        8.70      3.50 o 
  -7   2   6       46.25       33.53     10.10 o 
  -6   2   6        0.54        4.53      2.63 o 
  -5   2   6      167.61      179.74     11.71 o 
  -4   2   6      323.21      415.56     13.56 o 
  -3   2   6      631.47      697.71     18.67 o 
  -2   2   6      603.87      678.34     70.76 o 
  -1   2   6     1112.41     1163.85     37.68 o 
   0   2   6      216.80      237.54     17.62 o 
   1   2   6        2.48        6.24      5.69 o 
   2   2   6       14.05        7.34      5.16 o 
   3   2   6      374.03      370.52     24.70 o 
   4   2   6      447.52      506.18     34.00 o 
   5   2   6      313.37      317.66     23.61 o 
   6   2   6        8.84       11.59     12.01 o 
   7   2   6       34.47       38.36     12.51 o 
   8   2   6      203.84      217.33     51.37 o 
   9   2   6      347.82      308.46     58.75 o 
 -15   3   6        8.82       10.58     12.81 o 
 -14   3   6      104.78      134.01     45.32 o 
 -13   3   6       69.49       93.63     50.12 o 
 -12   3   6       62.41       87.23     39.89 o 
 -11   3   6      697.81      793.32     59.94 o 
 -10   3   6       62.99       59.96     13.16 o 
  -9   3   6      306.85      313.29     23.44 o 
  -8   3   6       19.13       21.66     11.89 o 
  -7   3   6       71.83       80.21     24.47 o 
  -6   3   6        9.65       10.34      3.83 o 
  -5   3   6      307.39      362.35     13.02 o 
  -4   3   6        2.83        7.85      4.50 o 
  -3   3   6      373.01      348.87     15.68 o 
  -2   3   6      113.55      106.65     13.11 o 
  -1   3   6      144.89      148.97     19.15 o 
   0   3   6     1101.88     1137.64     19.73 o 
   1   3   6        6.34        8.24      4.87 o 
   2   3   6      579.28      586.69     18.24 o 
   3   3   6        2.12       16.44      9.45 o 
   4   3   6      589.85      645.25     34.20 o 
   5   3   6      739.85      745.42     47.30 o 
   6   3   6        7.90        6.76      8.51 o 
   7   3   6      469.66      534.28     56.04 o 
   8   3   6        4.33        9.61     13.37 o 
 -15   4   6       34.87       33.55     19.28 o 
 -14   4   6        4.64        6.61      9.61 o 
 -13   4   6       12.36       42.74     20.88 o 
 -12   4   6       22.28       54.86     27.71 o 
 -11   4   6       85.02      102.54     37.66 o 
 -10   4   6      100.56      125.08     23.92 o 
  -9   4   6       55.08       48.60     16.02 o 
  -8   4   6        0.51        6.62      6.36 o 
  -7   4   6       40.61       32.69     10.67 o 
  -6   4   6       98.93       89.11     13.14 o 
  -5   4   6       96.18       87.09      8.84 o 
  -4   4   6       46.79       52.60      7.93 o 
  -3   4   6      264.88      301.83     21.08 o 
  -2   4   6      168.28      204.05     14.34 o 
  -1   4   6        5.53        7.06      5.29 o 
   0   4   6      161.20      111.54     14.74 o 
   1   4   6       76.25       64.01      9.62 o 
   2   4   6      235.17      225.18     20.34 o 
   3   4   6       87.35       88.54     14.23 o 
   4   4   6       41.66       36.35     10.75 o 
   5   4   6      532.59      505.59     45.04 o 
   6   4   6      145.73      137.21     48.10 o 
   7   4   6      136.63      117.72     79.50 o 
 -14   5   6      121.06       82.91     64.46 o 
 -13   5   6       16.91       21.44     16.22 o 
 -12   5   6       19.65        8.70     15.45 o 
 -11   5   6       14.75       18.73     16.01 o 
 -10   5   6        8.47        5.92     10.37 o 
  -9   5   6        8.15        9.80      8.68 o 
  -8   5   6       17.78       18.48     10.11 o 
  -7   5   6      113.08      116.34     27.95 o 
  -6   5   6        4.19        2.84      2.86 o 
  -5   5   6      119.24      137.89      9.40 o 
  -4   5   6        1.73        4.85      4.68 o 
  -3   5   6      367.40      383.07     20.92 o 
  -2   5   6      152.55      147.13     18.24 o 
  -1   5   6       64.43       56.20     14.48 o 
   0   5   6       23.54       22.51      6.28 o 
   1   5   6      540.61      536.28     22.42 o 
   2   5   6        0.06        8.40      5.52 o 
   3   5   6      190.41      201.23     21.70 o 
   4   5   6       67.06       38.06     15.45 o 
   5   5   6       24.32       21.93     22.62 o 
   6   5   6      140.45       91.26     68.36 o 
 -14   6   6       61.17       35.64     24.09 o 
 -13   6   6       51.47       63.49     29.79 o 
 -12   6   6        7.34       25.83     23.11 o 
 -11   6   6      101.17       91.19     61.75 o 
 -10   6   6        1.06       13.78     10.65 o 
  -9   6   6       92.10      102.51     26.17 o 
  -8   6   6       57.79       70.12     16.02 o 
  -7   6   6       24.29       19.95      7.24 o 
  -6   6   6       10.85       10.90      3.33 o 
  -5   6   6       19.96       20.09      5.27 o 
  -4   6   6       35.04       29.47      7.54 o 
  -3   6   6        0.49        4.57      4.90 o 
  -2   6   6        0.74        7.53      6.01 o 
  -1   6   6      294.36      186.98     54.75 o 
   0   6   6       61.35       46.01     10.77 o 
   1   6   6      274.86      302.61     45.98 o 
   2   6   6      184.65      159.65     16.02 o 
   3   6   6       49.84       22.64     11.80 o 
   4   6   6       64.27       52.65     18.05 o 
   5   6   6       25.42       19.07     20.40 o 
 -13   7   6       37.58       16.15     16.36 o 
 -12   7   6        0.24        2.16      9.47 o 
 -11   7   6       30.15       17.96     14.55 o 
 -10   7   6       15.90       16.71     13.57 o 
  -9   7   6      260.97      295.39     33.46 o 
  -8   7   6        0.56        0.00      8.56 o 
  -7   7   6       38.60       26.39      4.82 o 
  -6   7   6      107.36       98.09     13.18 o 
  -5   7   6       27.78       16.90      6.29 o 
  -4   7   6       97.88       75.28     14.54 o 
  -3   7   6      232.83      246.54     20.10 o 
  -2   7   6      119.16       87.30     13.46 o 
  -1   7   6       15.73       19.89      9.94 o 
   0   7   6       27.57       17.97      7.38 o 
   1   7   6       14.42       17.47      8.57 o 
   2   7   6      801.56      790.62     40.98 o 
   3   7   6      145.22       96.69     59.24 o 
   4   7   6       32.26       26.52     17.82 o 
 -12   8   6       10.85       19.56     12.88 o 
 -11   8   6       67.58       63.07     29.52 o 
 -10   8   6       29.72       20.95     14.48 o 
  -9   8   6        1.39       12.18     14.20 o 
  -8   8   6        1.13        9.96      9.19 o 
  -7   8   6       22.21       10.46      9.50 o 
  -6   8   6       32.18       22.49      5.05 o 
  -5   8   6       74.82       36.76      8.58 o 
  -4   8   6        9.77       12.51      6.35 o 
  -3   8   6       52.53       37.08     11.16 o 
  -2   8   6       41.42       29.84     15.84 o 
  -1   8   6       82.40       61.86     35.02 o 
   0   8   6        1.62        2.74      5.87 o 
   1   8   6      121.47       87.12     16.45 o 
   2   8   6       37.60       26.45     16.64 o 
   3   8   6      143.73       79.36     67.80 o 
 -11   9   6       25.22       39.61     27.29 o 
 -10   9   6       10.73        8.21     10.30 o 
  -9   9   6        4.03        2.30     10.58 o 
  -8   9   6        1.03       13.71     14.34 o 
  -7   9   6        9.39       55.83     21.44 o 
  -6   9   6       11.33        8.70     16.50 o 
  -5   9   6        1.82        4.55      5.01 o 
  -4   9   6       54.81       44.26     13.23 o 
  -3   9   6       35.88       20.08     10.32 o 
  -2   9   6       73.11       55.24     12.66 o 
  -1   9   6      322.75      359.62     50.75 o 
   0   9   6        0.04        4.39      9.12 o 
   1   9   6      152.89      152.11     50.75 o 
  -9  10   6       10.56       20.33     15.04 o 
  -8  10   6        5.89        1.88      8.56 o 
  -7  10   6        0.05       21.65     13.37 o 
  -6  10   6       36.42       16.29     11.00 o 
  -5  10   6       36.30       17.19     13.02 o 
  -4  10   6        3.76        0.00      6.54 o 
  -3  10   6       17.93       11.00      8.98 o 
  -2  10   6        4.98       14.41     13.78 o 
  -3 -15   7        1.31        9.45      7.52 o 
  -2 -15   7       13.07       15.92     12.62 o 
  -1 -15   7        2.22        9.06     19.94 o 
   0 -15   7       51.82       44.41     15.17 o 
   1 -15   7      127.14       94.68     28.82 o 
   2 -15   7        0.06       15.94     18.66 o 
   3 -15   7       20.80       16.55      9.90 o 
   4 -15   7        2.58        6.19     11.63 o 
   5 -15   7       26.16       22.91     12.11 o 
  -6 -14   7        8.19       20.70     11.14 o 
  -5 -14   7        0.69        5.68      8.91 o 
  -4 -14   7       27.14       31.85     13.49 o 
  -3 -14   7        0.75        2.75      6.42 o 
  -2 -14   7        0.26        2.79      8.25 o 
  -1 -14   7       21.10       16.93     11.02 o 
   0 -14   7        0.01       12.05     11.35 o 
   1 -14   7      185.15      169.92     30.60 o 
   2 -14   7       73.52       79.59     24.33 o 
   3 -14   7      200.16      135.99     51.35 o 
   4 -14   7      237.83      213.46     53.46 o 
   5 -14   7       32.01       30.36     13.61 o 
   6 -14   7       68.94       66.01     14.96 o 
   7 -14   7       49.37       63.85     15.67 o 
  -7 -13   7       44.54       40.73     13.72 o 
  -6 -13   7       47.20       58.24     19.14 o 
  -5 -13   7       10.12       25.04     25.65 o 
  -4 -13   7        6.55       16.18      9.05 o 
  -3 -13   7        6.41       14.02     16.46 o 
  -2 -13   7       45.21       39.53     14.23 o 
  -1 -13   7       62.08       59.65     24.26 o 
   0 -13   7       43.53       43.04     18.97 o 
   1 -13   7      143.44      126.00     31.50 o 
   2 -13   7        2.04       17.75     15.16 o 
   3 -13   7       82.86       58.47     26.51 o 
   4 -13   7      465.61      504.77     35.53 o 
   5 -13   7      200.57      213.36     38.95 o 
   6 -13   7        4.85        8.92      9.27 o 
   7 -13   7      167.49      131.63     47.30 o 
   8 -13   7       36.41       27.36     11.85 o 
  -9 -12   7        4.76       10.80      7.21 o 
  -8 -12   7        4.17        8.47      7.03 o 
  -7 -12   7        0.18        5.87      5.91 o 
  -6 -12   7        8.91       24.55     22.59 o 
  -5 -12   7       19.09       16.91      7.69 o 
  -4 -12   7        1.40        7.28     10.87 o 
  -3 -12   7       68.50       86.78     20.95 o 
  -2 -12   7        5.19        9.15      9.19 o 
  -1 -12   7       85.46       82.99     21.10 o 
   0 -12   7       98.02       89.61     29.37 o 
   1 -12   7      201.65      138.81     38.15 o 
   2 -12   7        2.17       14.51      8.86 o 
   3 -12   7      199.91      169.50     62.44 o 
   4 -12   7        7.21       12.80     10.47 o 
   5 -12   7      293.02      307.29     34.58 o 
   6 -12   7      135.92      141.28     33.69 o 
   7 -12   7       13.70       32.32     13.93 o 
   8 -12   7       53.19       35.43     14.40 o 
   9 -12   7        3.98        7.91      8.95 o 
  -9 -11   7        0.40        7.31     11.83 o 
  -8 -11   7       27.14       25.56     10.37 o 
  -7 -11   7       33.84       33.77     30.49 o 
  -6 -11   7       68.46       51.89     25.41 o 
  -5 -11   7       18.54        6.28      7.64 o 
  -4 -11   7        1.70       12.76      9.38 o 
  -3 -11   7        6.98       10.55      9.00 o 
  -2 -11   7       61.77       91.76     18.31 o 
  -1 -11   7       29.92       30.39     12.67 o 
   0 -11   7      129.57      128.83     27.43 o 
   1 -11   7      833.82      755.64     46.04 o 
   2 -11   7        1.65        6.47      7.12 o 
   3 -11   7       24.67       24.80      5.95 o 
   4 -11   7        6.03        4.97      4.63 o 
   5 -11   7        0.51       15.74     12.28 o 
   6 -11   7      253.22      306.52     32.80 o 
   7 -11   7      108.43      118.75     25.25 o 
   8 -11   7       39.14       35.96     15.52 o 
   9 -11   7       90.23      111.80     23.74 o 
 -11 -10   7        0.79        7.52     12.67 o 
 -10 -10   7       24.28       13.02     11.28 o 
  -9 -10   7       26.01       20.26     14.48 o 
  -8 -10   7       42.88       55.55     20.74 o 
  -7 -10   7        1.84        8.56      9.33 o 
  -6 -10   7       17.30       20.28     10.65 o 
  -5 -10   7       63.68       83.71     24.53 o 
  -4 -10   7       57.44       63.07     15.06 o 
  -3 -10   7       65.76       58.25     14.51 o 
  -2 -10   7      144.97      133.64     22.02 o 
  -1 -10   7      556.43      571.85     29.75 o 
   0 -10   7      242.18      262.63     28.44 o 
   1 -10   7      447.63      416.72     25.68 o 
   2 -10   7      205.52      196.33     18.42 o 
   3 -10   7       39.48       31.40     10.32 o 
   4 -10   7       35.17       34.17      9.01 o 
   5 -10   7      125.18      125.26     19.78 o 
   6 -10   7      101.93      143.17     26.21 o 
   7 -10   7      253.96      244.37     48.51 o 
   8 -10   7        8.58        3.91     11.08 o 
   9 -10   7      105.22      114.58     19.52 o 
  10 -10   7      148.45      168.37     35.18 o 
 -12  -9   7        1.72       14.13      9.82 o 
 -11  -9   7        2.02        4.87     10.16 o 
 -10  -9   7       27.49       21.72     10.02 o 
  -9  -9   7       17.69       14.69     14.13 o 
  -8  -9   7        4.29       16.50     17.33 o 
  -7  -9   7       54.92       53.39     23.95 o 
  -6  -9   7      639.26      658.40     53.81 o 
  -5  -9   7      184.56      179.84     33.10 o 
  -4  -9   7       17.89       16.06      6.71 o 
  -3  -9   7      378.94      352.13     22.75 o 
  -2  -9   7      137.33      130.61     16.22 o 
  -1  -9   7        9.31        1.64      3.80 o 
   0  -9   7      797.69      800.72     19.93 o 
   1  -9   7       26.02       23.73      7.41 o 
   2  -9   7     1439.01     1390.76     34.27 o 
   3  -9   7      335.63      287.47     21.01 o 
   4  -9   7      274.64      242.76     26.88 o 
   5  -9   7      921.58     1002.36     79.33 o 
   6  -9   7       23.13       41.76     16.12 o 
   7  -9   7      239.61      252.09     33.18 o 
   8  -9   7      173.74      203.76     24.77 o 
   9  -9   7        1.36        2.92     10.49 o 
  10  -9   7      294.13      313.91     52.19 o 
 -12  -8   7        0.29       32.37     13.71 o 
 -11  -8   7        0.01        3.34      6.33 o 
 -10  -8   7       31.40       28.05     11.49 o 
  -9  -8   7        0.62        3.06      7.24 o 
  -8  -8   7      225.06      284.23     46.36 o 
  -7  -8   7     2097.55     2060.84     84.72 o 
  -6  -8   7        6.25        7.62      6.47 o 
  -5  -8   7      254.21      220.52     29.00 o 
  -4  -8   7       61.63       49.86     12.67 o 
  -3  -8   7     1317.76     1339.29     30.53 o 
  -2  -8   7     1986.86     2129.85     46.27 o 
  -1  -8   7     2119.22     2292.57     61.58 o 
   0  -8   7     1232.45     1141.96     30.68 o 
   1  -8   7     1198.82     1146.83     30.30 o 
   2  -8   7      168.45      163.21     15.31 o 
   3  -8   7      484.08      467.71     33.07 o 
   4  -8   7        1.36       25.38     16.46 o 
   5  -8   7     1099.32     1119.47     44.23 o 
   6  -8   7      496.77      473.10     28.93 o 
   7  -8   7      104.76       96.23     19.60 o 
   8  -8   7      294.25      338.23     29.01 o 
   9  -8   7      260.67      255.32     34.03 o 
  10  -8   7       15.78       14.80     12.69 o 
 -13  -7   7        1.88        7.24      8.08 o 
 -12  -7   7        5.10       16.08      9.26 o 
 -11  -7   7        6.00       14.90     12.25 o 
 -10  -7   7       84.96       71.28     37.03 o 
  -9  -7   7       87.48       74.14     32.02 o 
  -8  -7   7        0.03        1.74     11.56 o 
  -7  -7   7      354.55      346.27     23.53 o 
  -6  -7   7      210.95      197.74     29.77 o 
  -5  -7   7       18.34       24.02      7.38 o 
  -4  -7   7       20.76       22.59      8.74 o 
  -3  -7   7       10.08       15.05      6.12 o 
  -2  -7   7     1629.77     1565.19     70.11 o 
  -1  -7   7     1380.28     1456.20     47.06 o 
   0  -7   7      290.19      299.40     12.69 o 
   1  -7   7     2664.57     2633.48     43.53 o 
   2  -7   7      156.46      180.83     19.03 o 
   3  -7   7      341.13      369.42     25.26 o 
   4  -7   7      660.96      728.34     40.39 o 
   5  -7   7       13.24       18.30      9.03 o 
   6  -7   7     1158.43     1123.65     50.71 o 
   7  -7   7       75.45      110.45     19.34 o 
   8  -7   7      173.56      161.42     24.36 o 
   9  -7   7      190.37      201.70     47.25 o 
  10  -7   7        0.84        6.73     11.42 o 
 -14  -6   7        1.60        3.83      8.08 o 
 -13  -6   7       27.13       37.94     17.26 o 
 -12  -6   7       82.82       74.28     21.93 o 
 -11  -6   7       16.87       36.27     19.63 o 
 -10  -6   7       18.81       23.74     11.28 o 
  -9  -6   7        1.95        7.94      6.73 o 
  -8  -6   7      133.57      120.76     17.36 o 
  -7  -6   7        8.39        9.91      6.06 o 
  -6  -6   7        0.52        2.15      4.20 o 
  -5  -6   7       34.25       32.81     10.63 o 
  -4  -6   7       30.24       29.73      6.96 o 
  -3  -6   7      206.58      202.68     15.57 o 
  -2  -6   7      623.67      649.39     19.53 o 
  -1  -6   7     1452.19     1283.74     81.17 o 
   0  -6   7      856.81      914.09     18.93 o 
   1  -6   7     2047.12     2042.54     30.85 o 
   2  -6   7     1431.73     1401.94     39.17 o 
   3  -6   7        8.33       13.64      7.53 o 
   4  -6   7     1008.94     1056.33     30.55 o 
   5  -6   7      812.41      789.14     27.55 o 
   6  -6   7       82.21       97.98     11.82 o 
   7  -6   7      640.78      639.51     40.40 o 
   8  -6   7       24.89       37.57     19.91 o 
   9  -6   7      140.20      159.95     29.76 o 
  10  -6   7      155.27      224.85     57.29 o 
 -14  -5   7       10.26       22.69     14.27 o 
 -13  -5   7      168.29      206.33     72.95 o 
 -12  -5   7      126.53      146.26     47.55 o 
 -11  -5   7        0.15        7.59      6.68 o 
 -10  -5   7       19.29       15.99     10.82 o 
  -9  -5   7        0.00        4.31      5.84 o 
  -8  -5   7      102.09       92.87     19.35 o 
  -7  -5   7      550.51      588.98     20.99 o 
  -6  -5   7        1.37        7.93      4.49 o 
  -5  -5   7       11.97       13.57      5.29 o 
  -4  -5   7       20.74       32.91      9.67 o 
  -3  -5   7      106.67       97.91     15.66 o 
  -2  -5   7      222.79      176.26     21.30 o 
  -1  -5   7      374.24      411.47     18.71 o 
   0  -5   7     6787.48     6712.19    161.80 o 
   1  -5   7      482.75      459.45     15.54 o 
   2  -5   7      435.69      422.18     17.13 o 
   3  -5   7     1787.71     1885.75     39.48 o 
   4  -5   7      225.27      233.54     20.40 o 
   5  -5   7      982.99     1012.02     35.15 o 
   6  -5   7      257.44      254.26     25.35 o 
   7  -5   7       52.61       61.41     16.26 o 
   8  -5   7      331.31      369.75     36.69 o 
   9  -5   7       14.00       22.39     12.11 o 
  10  -5   7      263.24      239.29     37.33 o 
 -14  -4   7        0.45        7.80      8.21 o 
 -13  -4   7       43.22       40.65     14.76 o 
 -12  -4   7        5.41        8.56      7.45 o 
 -11  -4   7      118.04       79.56     15.59 o 
 -10  -4   7        0.10        5.37      6.39 o 
  -9  -4   7       47.96       40.26      9.15 o 
  -8  -4   7       45.44       50.69      8.80 o 
  -7  -4   7      850.14      941.47     23.01 o 
  -6  -4   7      882.42      899.85     26.80 o 
  -5  -4   7       94.47       89.40     10.75 o 
  -4  -4   7      195.65      173.71     14.24 o 
  -3  -4   7      110.09      123.03     15.27 o 
  -2  -4   7      107.63      152.09     12.03 o 
  -1  -4   7     2595.30     2688.38     53.56 o 
   0  -4   7     1561.18     1585.82     44.30 o 
   1  -4   7      748.50      701.81     18.20 o 
   2  -4   7       50.91       70.07      9.50 o 
   3  -4   7     1361.06     1463.12     32.61 o 
   4  -4   7      408.83      428.44     23.08 o 
   5  -4   7      128.54      134.76     11.43 o 
   6  -4   7      390.49      437.98     61.56 o 
   7  -4   7      418.53      418.78     52.57 o 
   8  -4   7       30.92       51.14     20.17 o 
   9  -4   7      172.51      143.17     39.94 o 
  10  -4   7       33.21       31.50     12.22 o 
 -15  -3   7        0.26        3.83      6.33 o 
 -14  -3   7        2.57        4.73      7.66 o 
 -13  -3   7        4.52        2.09      4.94 o 
 -12  -3   7       74.32       55.24     16.71 o 
 -11  -3   7       11.87       18.92      9.23 o 
 -10  -3   7      197.39      187.82     15.18 o 
  -9  -3   7      314.98      323.58     13.31 o 
  -8  -3   7      303.53      356.04     18.42 o 
  -7  -3   7      524.62      559.70     18.47 o 
  -6  -3   7     4137.03     4370.72     61.14 o 
  -5  -3   7       21.86       14.08      4.37 o 
  -4  -3   7      203.12      204.04     14.45 o 
  -3  -3   7      136.61      138.35     21.09 o 
  -2  -3   7      744.09      679.79     93.94 o 
  -1  -3   7     4208.61     4000.39     97.33 o 
   0  -3   7     3091.61     3098.07     63.58 o 
   1  -3   7     1727.37     1672.07     36.17 o 
   2  -3   7     1416.01     1457.79     29.63 o 
   3  -3   7      294.10      323.54     19.50 o 
   4  -3   7     1149.03     1194.59     31.58 o 
   5  -3   7        4.21       11.24      7.95 o 
   6  -3   7      353.31      307.72     41.77 o 
   7  -3   7     2184.70     2265.76     66.78 o 
   8  -3   7        7.33       10.50      9.67 o 
   9  -3   7      664.81      704.45     41.05 o 
  10  -3   7      184.75      170.31     54.05 o 
 -15  -2   7        0.04        1.32      6.06 o 
 -14  -2   7       15.00       16.57      8.49 o 
 -13  -2   7       24.96       21.64     11.45 o 
 -12  -2   7      113.94      111.12     36.37 o 
 -11  -2   7        5.96        9.92      6.24 o 
 -10  -2   7       75.18       52.32     16.69 o 
  -9  -2   7       62.44       71.56     14.98 o 
  -8  -2   7      107.71       72.80     13.15 o 
  -7  -2   7      631.24      567.67     15.56 o 
  -6  -2   7      998.55     1025.21     22.81 o 
  -5  -2   7     1107.97     1108.87     34.39 o 
  -4  -2   7      377.65      343.35     12.64 o 
  -3  -2   7     2622.96     2787.10     64.59 o 
  -2  -2   7      705.56      658.03     21.84 o 
  -1  -2   7      586.88      690.12     66.43 o 
   1  -2   7      263.48      268.55     10.89 o 
   2  -2   7     3352.58     3270.21     51.21 o 
   3  -2   7      292.48      288.58     15.36 o 
   4  -2   7     1282.47     1227.19     37.22 o 
   5  -2   7      970.26      974.67     45.35 o 
   6  -2   7       75.27       80.18     12.93 o 
   7  -2   7     1490.79     1606.57     40.78 o 
   8  -2   7      240.57      239.89     49.59 o 
   9  -2   7      177.82       95.57     38.75 o 
  10  -2   7      270.90      228.75     46.32 o 
 -15  -1   7        2.54       10.80      5.95 o 
 -14  -1   7       15.35       13.74      6.96 o 
 -13  -1   7       20.40       13.88      4.65 o 
 -12  -1   7       43.56       38.47      8.36 o 
 -11  -1   7        7.11       14.48      5.69 o 
 -10  -1   7      168.46      172.15     13.89 o 
  -9  -1   7       50.22       52.61      7.52 o 
  -8  -1   7      117.31      107.97     11.57 o 
  -7  -1   7     1549.92     1618.85     31.48 o 
  -6  -1   7      495.12      507.71     14.45 o 
  -5  -1   7     7591.31     7648.91     84.61 o 
  -4  -1   7      887.10      958.35     33.83 o 
  -3  -1   7     2108.23     2415.43     85.94 o 
  -2  -1   7     3291.64     3293.15     53.79 o 
  -1  -1   7        9.61        5.62      8.45 o 
   0  -1   7     2127.34     2185.34     29.82 o 
   1  -1   7      686.83      598.39     14.59 o 
   2  -1   7     1743.74     1934.66     36.41 o 
   3  -1   7     2752.15     2910.13     84.75 o 
   4  -1   7       16.89       20.64     10.34 o 
   5  -1   7     1317.06     1340.46     57.81 o 
   6  -1   7       88.70       69.56     11.51 o 
   7  -1   7        4.10        5.46      4.82 o 
   8  -1   7      172.85      112.00     48.97 o 
   9  -1   7       39.43       52.49     28.61 o 
 -15   0   7        0.75       10.37     10.58 o 
 -14   0   7        7.90        8.78      5.50 o 
 -13   0   7       24.19       25.35     11.17 o 
 -12   0   7       10.44       11.79      4.97 o 
 -11   0   7       39.25       42.03      8.80 o 
 -10   0   7       78.33       70.60     10.72 o 
  -9   0   7      207.06      208.45     11.19 o 
  -8   0   7       67.38       62.98     12.38 o 
  -7   0   7       65.11       75.25      7.76 o 
  -6   0   7     2316.41     2413.60     47.31 o 
  -5   0   7      362.89      375.15     13.69 o 
  -4   0   7       42.67       60.42      9.99 o 
  -3   0   7        0.33        3.25      4.01 o 
  -2   0   7     3279.03     3396.69     56.85 o 
  -1   0   7      930.25      951.52     28.89 o 
   0   0   7      232.44      182.16     33.62 o 
   1   0   7     1888.05     2124.18    109.99 o 
   2   0   7       38.69       46.89     16.65 o 
   3   0   7     2206.61     2323.72     68.20 o 
   4   0   7     1189.09     1164.85     42.23 o 
   5   0   7      185.74      180.51     22.39 o 
   6   0   7      157.46      145.66     17.97 o 
   7   0   7        1.33       12.78     10.43 o 
   8   0   7      160.47      122.59     76.02 o 
   9   0   7      302.10      342.50     60.63 o 
 -15   1   7        0.72       15.25     14.41 o 
 -14   1   7       17.90       10.05      7.16 o 
 -13   1   7       10.06        7.93      7.87 o 
 -12   1   7        0.59        2.67      3.88 o 
 -11   1   7        2.67        7.58      3.42 o 
 -10   1   7       38.02       32.90      7.52 o 
  -9   1   7      101.85       86.61     18.15 o 
  -8   1   7       37.08       27.83      7.62 o 
  -7   1   7       17.61       17.83     10.96 o 
  -6   1   7      530.71      547.17     13.14 o 
  -5   1   7       50.10       60.25      9.60 o 
  -4   1   7      863.41      909.62     13.55 o 
  -3   1   7     1880.04     1983.70     70.73 o 
  -2   1   7      424.93      464.82     20.52 o 
  -1   1   7     2215.78     2316.12     53.64 o 
   0   1   7      427.75      399.61     61.96 o 
   1   1   7        5.76       14.62      9.12 o 
   2   1   7      798.68      935.35     43.36 o 
   3   1   7       36.27       28.82     10.57 o 
   4   1   7      879.94      924.09     41.47 o 
   5   1   7      247.87      260.66     22.97 o 
   6   1   7      152.91      136.80     42.99 o 
   7   1   7      202.62      155.52     59.73 o 
   8   1   7        0.34       38.15     26.17 o 
 -15   2   7        0.16       13.30     16.64 o 
 -14   2   7       20.71       11.21     14.90 o 
 -13   2   7       30.47       31.40     19.14 o 
 -12   2   7       63.20       50.19     26.17 o 
 -11   2   7      341.60      304.81     14.89 o 
 -10   2   7      114.33       96.96     11.38 o 
  -9   2   7      419.76      416.41     15.86 o 
  -8   2   7       51.96       47.58      7.47 o 
  -7   2   7      558.11      563.94     14.45 o 
  -6   2   7       10.63       18.27      5.45 o 
  -5   2   7      534.63      612.91     18.38 o 
  -4   2   7      124.03      150.84     12.32 o 
  -3   2   7      647.19      658.23     52.59 o 
  -2   2   7     3029.88     3195.95     67.72 o 
  -1   2   7      112.08      128.14     31.74 o 
   0   2   7     1094.16     1160.95     41.22 o 
   1   2   7      129.79      109.22     14.28 o 
   2   2   7     1220.63     1238.79     50.91 o 
   3   2   7     1455.30     1548.21     58.93 o 
   4   2   7        2.91       15.81     10.20 o 
   5   2   7      317.68      282.22     35.73 o 
   6   2   7        1.48        4.18     10.09 o 
   7   2   7      606.62      656.11     48.17 o 
   8   2   7      140.45      148.35     37.80 o 
 -15   3   7        8.77       16.01     16.71 o 
 -14   3   7       16.31        8.08     12.88 o 
 -13   3   7       73.25       73.02     30.98 o 
 -12   3   7       19.08       22.83     10.93 o 
 -11   3   7        1.85       25.06     18.38 o 
 -10   3   7       52.07       48.34     15.31 o 
  -9   3   7      262.98      188.68     97.08 o 
  -8   3   7       11.21       12.99      8.52 o 
  -7   3   7      540.27      542.23     18.37 o 
  -6   3   7      173.03      183.69     11.67 o 
  -5   3   7      904.14     1000.76     22.98 o 
  -4   3   7      536.79      528.06     12.34 o 
  -3   3   7        9.14        8.62      3.28 o 
  -2   3   7     1356.83     1634.97    261.89 o 
  -1   3   7      642.13      643.76     24.71 o 
   0   3   7      819.24      930.34     45.00 o 
   1   3   7     1096.25     1025.66     52.66 o 
   2   3   7       10.32       12.14      4.30 o 
   3   3   7     1095.88     1125.02     81.03 o 
   4   3   7     1028.86     1055.81     58.61 o 
   5   3   7      339.53      301.57    129.69 o 
   6   3   7      720.34      848.10     50.12 o 
   7   3   7        8.03       26.17     24.71 o 
 -15   4   7        2.53        6.06      6.40 o 
 -14   4   7        0.20        7.66     11.28 o 
 -13   4   7       56.05       75.60     32.09 o 
 -12   4   7       55.41       51.37     29.45 o 
 -11   4   7       48.62       40.86     22.14 o 
 -10   4   7       72.85       45.30     27.57 o 
  -9   4   7      401.83      216.50    128.02 o 
  -8   4   7      216.63      205.26     36.67 o 
  -7   4   7      382.90      401.51     12.02 o 
  -6   4   7      407.16      449.19     17.60 o 
  -5   4   7       15.21       10.44      4.54 o 
  -4   4   7      413.88      424.71     14.18 o 
  -3   4   7      980.98     1001.88     37.02 o 
  -2   4   7      125.45      165.21     13.17 o 
  -1   4   7     1277.69     1241.67     52.07 o 
   0   4   7       10.83        9.72      3.32 o 
   1   4   7      913.35      944.10     47.03 o 
   2   4   7      503.38      555.44     29.03 o 
   3   4   7      133.60      135.17      9.83 o 
   4   4   7      939.16      951.94     54.42 o 
   5   4   7        4.11        0.00     14.27 o 
   6   4   7      259.98      308.60     74.14 o 
 -14   5   7        0.56       17.19     11.70 o 
 -13   5   7        0.76       15.80     15.25 o 
 -12   5   7       28.19       39.75     25.62 o 
 -11   5   7       42.98       27.15     20.19 o 
 -10   5   7       21.45       18.18     11.48 o 
  -9   5   7        1.17       10.13      9.53 o 
  -8   5   7      532.13      579.83     32.05 o 
  -7   5   7       64.38       58.67      8.58 o 
  -6   5   7      188.43      199.44      9.09 o 
  -5   5   7      412.98      382.03     16.42 o 
  -4   5   7       10.57        7.79      5.72 o 
  -3   5   7      216.95      212.11     15.86 o 
  -2   5   7      192.56      209.96     20.75 o 
  -1   5   7      323.98      359.48     13.25 o 
   0   5   7      193.68      170.15     13.56 o 
   1   5   7      283.76      250.08     18.58 o 
   2   5   7     1137.65     1198.25    106.89 o 
   3   5   7      143.30      101.10     17.35 o 
   4   5   7       71.77       76.92     47.20 o 
   5   5   7       90.06       60.29     28.47 o 
 -13   6   7        1.08        9.26      9.75 o 
 -12   6   7        2.83        2.09     11.07 o 
 -11   6   7       12.66       16.29     11.14 o 
 -10   6   7        6.14       20.33     10.51 o 
  -9   6   7       11.09        8.45      9.60 o 
  -8   6   7      176.36      142.26     44.27 o 
  -7   6   7      129.73      137.40     17.77 o 
  -6   6   7       44.83       32.20      6.39 o 
  -5   6   7      419.76      430.37     14.88 o 
  -4   6   7       34.95       36.18     11.36 o 
  -3   6   7      960.49     1053.46     48.75 o 
  -2   6   7      158.21      160.56     24.77 o 
  -1   6   7        7.49        4.03      2.80 o 
   0   6   7      155.92      117.43     25.02 o 
   1   6   7      106.43       79.69     17.12 o 
   2   6   7      399.98      438.01     47.82 o 
   3   6   7      315.18      311.73     89.94 o 
   4   6   7        4.97       13.09     13.57 o 
 -13   7   7        5.92       20.54     14.83 o 
 -12   7   7       29.53       27.92     19.07 o 
 -11   7   7       65.14       39.19     15.66 o 
 -10   7   7        8.27        7.87      8.70 o 
  -9   7   7        4.44        8.11      8.17 o 
  -8   7   7        0.02        3.20      6.20 o 
  -7   7   7      210.58      236.14     55.26 o 
  -6   7   7       68.54       43.93      9.35 o 
  -5   7   7      113.93       97.19     26.18 o 
  -4   7   7      753.33      913.57     36.87 o 
  -3   7   7       32.44       18.36      5.22 o 
  -2   7   7       17.63       19.51      8.56 o 
  -1   7   7      129.27       96.33     18.40 o 
   0   7   7        0.43        5.36     10.79 o 
   1   7   7      713.03      808.70     55.34 o 
   3   7   7      108.48       72.75     52.70 o 
 -12   8   7        7.54       13.51     13.99 o 
 -11   8   7       76.44       49.84     22.49 o 
 -10   8   7        1.14        7.03      9.54 o 
  -9   8   7       24.62       20.74     14.06 o 
  -8   8   7       14.51       33.55     15.94 o 
  -7   8   7       28.73       51.86     19.28 o 
  -6   8   7      185.73      116.81     38.71 o 
  -5   8   7       88.42       88.49     15.77 o 
  -4   8   7      199.07      197.25     19.19 o 
  -3   8   7      182.87      196.20     27.92 o 
  -2   8   7        8.46       12.18     12.53 o 
  -1   8   7      273.72      359.07     50.19 o 
   0   8   7       59.67       54.93     27.29 o 
   1   8   7      150.71       64.60     65.78 o 
 -10   9   7        4.80       12.53     10.51 o 
  -9   9   7        2.03        8.70     14.27 o 
  -8   9   7       73.23       85.55     19.28 o 
  -7   9   7       47.13       64.18     17.40 o 
  -6   9   7       41.76       39.40     15.45 o 
  -4   9   7       15.54        5.01      6.68 o 
  -3   9   7      184.08      158.79     56.80 o 
  -2   9   7       53.92       65.85     26.31 o 
  -1   9   7       64.51       42.33     32.16 o 
  -4 -15   8      145.46      144.21     44.19 o 
  -3 -15   8      188.83      203.10     39.05 o 
  -2 -15   8       12.99       10.30     10.47 o 
  -1 -15   8      173.16      183.03     48.83 o 
   0 -15   8       75.88       87.10     27.75 o 
   1 -15   8       51.47       25.02     13.44 o 
   2 -15   8      284.48      295.44     61.43 o 
   3 -15   8        2.40       10.52     14.62 o 
   4 -15   8      302.96      266.42     62.19 o 
   5 -15   8       87.41       65.31     23.19 o 
  -6 -14   8       61.71       64.57     23.68 o 
  -5 -14   8      344.57      316.19     46.18 o 
  -4 -14   8       36.80       32.42     10.89 o 
  -3 -14   8      108.06      140.44     38.00 o 
  -2 -14   8      104.68      109.14     27.23 o 
  -1 -14   8       76.37       74.13     21.56 o 
   0 -14   8      282.75      306.29     42.91 o 
   1 -14   8       17.97       29.64     17.17 o 
   2 -14   8      379.88      355.40     58.13 o 
   3 -14   8      515.19      485.51     52.05 o 
   4 -14   8        4.63        3.99     10.89 o 
   5 -14   8      236.91      241.00     30.94 o 
   6 -14   8       29.17       28.05     10.58 o 
  -8 -13   8        3.76        0.00     18.17 o 
  -7 -13   8       77.77       38.28     41.73 o 
  -6 -13   8       12.30       19.59      8.56 o 
  -5 -13   8      134.50      116.09     22.19 o 
  -4 -13   8      268.97      247.29     44.51 o 
  -3 -13   8      174.34      181.44     46.59 o 
  -2 -13   8      152.25      191.42     19.72 o 
  -1 -13   8      144.09      132.61     45.38 o 
   0 -13   8        8.08       20.52     25.27 o 
   1 -13   8       63.86      104.32     27.46 o 
   2 -13   8       76.94       56.04     19.84 o 
   3 -13   8      579.14      624.25     49.96 o 
   4 -13   8       85.75       68.75     23.89 o 
   5 -13   8       87.25       94.34     28.48 o 
   6 -13   8      114.42      103.77     26.96 o 
   7 -13   8       13.24       30.08     15.87 o 
  -9 -12   8        3.97       11.66     10.98 o 
  -8 -12   8       16.81       23.07      8.32 o 
  -7 -12   8       54.98       38.45     11.93 o 
  -6 -12   8      107.72      119.40     26.59 o 
  -5 -12   8        0.39        8.75      5.16 o 
  -4 -12   8      257.09      240.67     41.17 o 
  -3 -12   8       10.14       17.84     17.44 o 
  -2 -12   8       33.58       39.00     14.12 o 
  -1 -12   8      426.36      440.73     65.26 o 
   0 -12   8       84.77       93.77     35.09 o 
   1 -12   8      300.65      306.24     26.01 o 
   2 -12   8      656.57      656.56     51.81 o 
   3 -12   8        0.32       10.63      9.97 o 
   4 -12   8       67.47       69.58     23.43 o 
   5 -12   8        2.35       13.90     12.49 o 
   6 -12   8       64.40       73.64     20.12 o 
   7 -12   8       19.87       26.98     11.42 o 
   8 -12   8        1.66       11.61     12.44 o 
 -10 -11   8       22.26       11.90      9.75 o 
  -9 -11   8       12.48       16.78     11.76 o 
  -8 -11   8        6.81       25.06     15.88 o 
  -7 -11   8       31.11       35.08     12.83 o 
  -6 -11   8      253.37      326.55     46.87 o 
  -5 -11   8      180.87      205.06     28.84 o 
  -4 -11   8       71.50       82.53     24.59 o 
  -3 -11   8      345.66      348.71     36.31 o 
  -2 -11   8       78.18       88.75     31.71 o 
  -1 -11   8      430.81      458.41     46.95 o 
   0 -11   8      913.89      958.78     48.79 o 
   1 -11   8      315.15      283.33     42.95 o 
   2 -11   8      149.15      154.61     38.79 o 
   3 -11   8      888.27      932.16     44.34 o 
   4 -11   8        9.51       27.02     11.52 o 
   5 -11   8      322.62      301.26     34.06 o 
   6 -11   8        2.22       12.07     13.68 o 
   7 -11   8      122.21      130.21     22.23 o 
   8 -11   8       58.71       38.99     13.99 o 
   9 -11   8        8.60       18.32     11.78 o 
 -11 -10   8        5.70       14.34     14.48 o 
 -10 -10   8       44.37       45.11     19.77 o 
  -9 -10   8      250.48      295.72     52.14 o 
  -8 -10   8        7.05       13.02      9.82 o 
  -7 -10   8      742.02      775.96     45.71 o 
  -6 -10   8       19.91       23.96     14.22 o 
  -5 -10   8      429.91      425.41     40.30 o 
  -4 -10   8      307.90      326.79     31.92 o 
  -3 -10   8       72.50       89.72     25.75 o 
  -2 -10   8      657.05      756.90    168.40 o 
  -1 -10   8      116.59      136.99     26.38 o 
   0 -10   8     1315.27     1292.52     34.27 o 
   1 -10   8       42.18       36.74      9.13 o 
   2 -10   8        1.74        6.13      6.59 o 
   3 -10   8      895.00      964.46     59.74 o 
   4 -10   8      227.95      222.22     30.49 o 
   5 -10   8      593.43      634.11     54.88 o 
   6 -10   8      149.74      176.03     26.37 o 
   7 -10   8       20.35       33.79     14.69 o 
   8 -10   8      105.25      131.49     25.57 o 
   9 -10   8       38.50       29.80     15.98 o 
 -12  -9   8      169.61      181.20     66.20 o 
 -11  -9   8       16.18       29.86     17.40 o 
 -10  -9   8        4.04        6.47      9.54 o 
  -9  -9   8      424.84      414.20     41.00 o 
  -8  -9   8        9.98        3.41      8.01 o 
  -7  -9   8     3427.78     3545.21    128.30 o 
  -6  -9   8      728.80      725.59     38.31 o 
  -5  -9   8      301.86      293.09     33.57 o 
  -4  -9   8     1264.60     1312.82     54.51 o 
  -3  -9   8      107.55      122.76     16.02 o 
  -2  -9   8      667.45      691.32     34.51 o 
  -1  -9   8      768.44      754.73     37.26 o 
   0  -9   8       44.72       40.05      7.42 o 
   1  -9   8     1609.16     1577.63     45.64 o 
   2  -9   8        1.04        9.15      6.54 o 
   3  -9   8     1271.96     1185.06     41.88 o 
   4  -9   8     1623.50     1781.28     55.73 o 
   5  -9   8        0.03       11.75     11.83 o 
   6  -9   8      114.43      111.82     22.36 o 
   7  -9   8      142.87      189.20     28.57 o 
   8  -9   8       65.69       41.84     13.37 o 
   9  -9   8      265.74      315.12     42.51 o 
 -12  -8   8      104.81       85.28     34.04 o 
 -11  -8   8      134.85      171.04     59.87 o 
 -10  -8   8       52.27       46.57     23.74 o 
  -9  -8   8      263.27      234.67     73.86 o 
  -8  -8   8      427.57      493.98    103.72 o 
  -7  -8   8       42.00       23.74     18.73 o 
  -6  -8   8     1972.06     2070.79     84.86 o 
  -5  -8   8      179.48      198.91     28.77 o 
  -4  -8   8     1481.42     1537.59     43.74 o 
  -3  -8   8     1527.89     1523.26     56.27 o 
  -2  -8   8      517.65      516.91     18.31 o 
  -1  -8   8     1795.11     1808.10     40.13 o 
   0  -8   8      435.64      446.52     18.54 o 
   1  -8   8      662.19      631.13     23.06 o 
   2  -8   8      727.83      709.93     22.86 o 
   3  -8   8      371.02      353.12     21.66 o 
   4  -8   8     1687.31     1911.30     60.50 o 
   5  -8   8       51.42       55.71     13.04 o 
   6  -8   8       72.77       60.93     17.68 o 
   7  -8   8      358.20      439.15     49.81 o 
   8  -8   8       13.61       28.00     15.55 o 
   9  -8   8      158.58      138.34     39.78 o 
  10  -8   8       39.06       49.86     14.83 o 
 -13  -7   8      157.67      195.75     68.85 o 
 -12  -7   8       11.37       14.69      9.26 o 
 -11  -7   8      107.04      121.20     57.29 o 
 -10  -7   8       87.23      100.87     30.70 o 
  -9  -7   8       21.07       25.27     11.76 o 
  -8  -7   8      288.58      274.90     43.23 o 
  -7  -7   8      551.54      518.40     23.07 o 
  -6  -7   8      120.34      105.35     21.24 o 
  -5  -7   8     1592.75     1617.10     52.11 o 
  -4  -7   8      255.14      238.73     23.53 o 
  -3  -7   8     2253.66     2221.18     51.71 o 
  -2  -7   8        9.30       13.36      7.64 o 
  -1  -7   8     1120.94     1120.94     27.81 o 
   0  -7   8     2391.93     2379.00     48.16 o 
   1  -7   8       49.74       51.41      9.08 o 
   2  -7   8     1525.94     1463.33     29.52 o 
   3  -7   8      343.54      334.52     19.58 o 
   4  -7   8      642.55      672.14     27.22 o 
   5  -7   8      705.45      699.54     34.34 o 
   6  -7   8       10.95        9.81      7.83 o 
   7  -7   8       67.92       69.47     20.50 o 
   8  -7   8       27.28       38.00     16.04 o 
   9  -7   8       78.22       69.44     23.78 o 
  10  -7   8      159.88      101.14     45.02 o 
 -14  -6   8        1.48        9.12      8.84 o 
 -13  -6   8       21.74       19.91     12.46 o 
 -12  -6   8      115.37      137.97     51.10 o 
 -11  -6   8       12.36       20.81     10.23 o 
 -10  -6   8       64.09       77.83     30.98 o 
  -9  -6   8       51.19       43.55     10.64 o 
  -8  -6   8      191.85      194.40     22.65 o 
  -7  -6   8     1518.58     1509.74     42.67 o 
  -6  -6   8      239.68      198.29     18.50 o 
  -5  -6   8     1918.86     1941.00     60.46 o 
  -4  -6   8      869.05      854.91     22.16 o 
  -3  -6   8      481.98      464.30     19.52 o 
  -2  -6   8     2319.28     2378.78     47.19 o 
  -1  -6   8      107.97      113.05     14.71 o 
   0  -6   8     1534.24     1597.09     49.79 o 
   1  -6   8     2731.49     2751.59     52.19 o 
   2  -6   8       36.19       43.48      8.93 o 
   3  -6   8     1047.35     1123.21     31.67 o 
   4  -6   8       50.88       51.11      8.81 o 
   5  -6   8      481.59      452.21     39.35 o 
   6  -6   8      173.82      161.89     19.43 o 
   7  -6   8        7.33       18.33     10.07 o 
   8  -6   8       58.03       50.85     18.49 o 
   9  -6   8       13.98       14.19      8.41 o 
  10  -6   8       36.41       22.04     12.68 o 
 -14  -5   8       26.44       61.19     19.56 o 
 -13  -5   8       12.81       24.09     16.71 o 
 -12  -5   8       85.00      123.77     38.08 o 
 -11  -5   8      114.85      111.80     33.07 o 
 -10  -5   8        0.92        4.36      3.81 o 
  -9  -5   8      229.72      236.85     14.85 o 
  -8  -5   8      359.88      403.58     17.63 o 
  -7  -5   8      520.30      515.46     17.44 o 
  -6  -5   8     1884.62     1943.61     43.37 o 
  -5  -5   8       42.59       55.61     13.68 o 
  -4  -5   8     1436.46     1406.89     46.98 o 
  -3  -5   8     1618.96     1627.42     33.05 o 
  -2  -5   8     2077.23     2152.63     35.99 o 
  -1  -5   8     1144.01     1105.86     26.86 o 
   0  -5   8     2077.78     2126.52     41.19 o 
   1  -5   8      660.25      622.73     21.71 o 
   2  -5   8     2980.72     3133.57     62.58 o 
   3  -5   8      739.28      749.49     27.11 o 
   4  -5   8     1143.13     1153.70     31.38 o 
   5  -5   8        0.19        6.60      8.06 o 
   6  -5   8      514.92      543.01     47.32 o 
   7  -5   8      329.51      297.46     29.63 o 
   8  -5   8        0.15       15.73      8.48 o 
   9  -5   8       85.52       66.15     18.31 o 
  10  -5   8       27.41       21.71     14.09 o 
 -14  -4   8       67.81       69.34     22.49 o 
 -13  -4   8      185.50      225.41     59.59 o 
 -12  -4   8       75.38       89.11     37.45 o 
 -11  -4   8       57.21       72.95     25.41 o 
 -10  -4   8      174.81      162.57     11.54 o 
  -9  -4   8      280.47      282.14     18.34 o 
  -8  -4   8      559.38      574.33     21.05 o 
  -7  -4   8      280.86      294.24     18.91 o 
  -6  -4   8      447.33      453.71     18.35 o 
  -5  -4   8     1656.29     1664.59     39.84 o 
  -4  -4   8      467.07      533.35     38.91 o 
  -3  -4   8     7155.03     7505.35     86.09 o 
  -2  -4   8     2080.87     2127.38     73.72 o 
  -1  -4   8      133.41      165.22     15.15 o 
   0  -4   8       76.61       76.68      9.63 o 
   1  -4   8        3.36       10.38      7.30 o 
   2  -4   8     4352.43     4606.97     81.83 o 
   3  -4   8      125.43      132.73     12.79 o 
   4  -4   8      620.90      642.06     24.85 o 
   5  -4   8      247.64      249.65     27.02 o 
   6  -4   8      228.14      211.98     21.74 o 
   7  -4   8      833.81      797.30     37.45 o 
   8  -4   8       91.36       91.28     22.83 o 
   9  -4   8       58.14       52.32     16.54 o 
 -15  -3   8       29.56       22.49     10.79 o 
 -14  -3   8        2.41        7.52      6.96 o 
 -13  -3   8       84.28       93.35     30.07 o 
 -12  -3   8       34.01       35.52     13.22 o 
 -11  -3   8       76.13       68.99     19.21 o 
 -10  -3   8      675.43      756.68     36.66 o 
  -9  -3   8       42.46       47.23      8.49 o 
  -8  -3   8      932.30      995.92     28.07 o 
  -7  -3   8     2329.94     2452.43     49.75 o 
  -6  -3   8      218.04      266.94     29.01 o 
  -5  -3   8     1781.40     1884.50     69.98 o 
  -4  -3   8      301.28      266.56     12.89 o 
  -3  -3   8    12978.41    14505.38    162.18 o 
  -2  -3   8    11665.29    12623.89    309.33 o 
  -1  -3   8       97.04      123.05     19.80 o 
   0  -3   8     1344.09     1269.67     28.04 o 
   1  -3   8      913.69      856.09     20.53 o 
   2  -3   8     1391.69     1394.60     27.39 o 
   3  -3   8     1452.99     1440.58     38.83 o 
   4  -3   8       79.91       92.66     14.67 o 
   5  -3   8      620.44      610.95     33.38 o 
   6  -3   8      558.39      571.51     30.22 o 
   7  -3   8      479.52      448.79     53.41 o 
   8  -3   8      138.83      121.71     33.10 o 
   9  -3   8       10.13       10.24      7.95 o 
 -15  -2   8      126.56       94.60     30.49 o 
 -14  -2   8      104.24      100.24     41.70 o 
 -13  -2   8       10.69       18.93     10.58 o 
 -12  -2   8      332.08      335.82     20.84 o 
 -11  -2   8       26.50       18.34     10.93 o 
 -10  -2   8      699.96      774.42     34.02 o 
  -9  -2   8      662.14      659.40     26.47 o 
  -8  -2   8        0.36       12.66      5.47 o 
  -7  -2   8     2741.69     2828.49     55.93 o 
  -6  -2   8      540.02      513.97     17.42 o 
  -5  -2   8      913.90      979.99     27.62 o 
  -4  -2   8      360.66      377.40     12.72 o 
  -3  -2   8     2577.87     2821.95     39.73 o 
  -2  -2   8     4965.85     5027.15    131.80 o 
  -1  -2   8     1230.41     1149.36     30.41 o 
   0  -2   8      747.62      753.72     17.11 o 
   1  -2   8     2405.09     2444.68     74.37 o 
   2  -2   8        0.90        7.72      4.67 o 
   3  -2   8     1095.17     1117.23     39.01 o 
   4  -2   8      852.92      849.52     35.56 o 
   5  -2   8        5.11        1.84      3.48 o 
   6  -2   8      824.94      819.56     35.09 o 
   7  -2   8        0.89       14.32      9.46 o 
   8  -2   8        0.81       15.79      9.85 o 
   9  -2   8       69.69       52.91     16.61 o 
 -15  -1   8       47.09       41.19     14.03 o 
 -14  -1   8       46.46       27.71     19.40 o 
 -13  -1   8       82.71       79.96     26.12 o 
 -12  -1   8      499.51      590.29     30.67 o 
 -11  -1   8      856.58      980.73     39.43 o 
 -10  -1   8      267.02      270.82     18.70 o 
  -9  -1   8      499.59      532.87     16.72 o 
  -8  -1   8     1205.30     1335.88     41.14 o 
  -7  -1   8      630.23      702.15     24.21 o 
  -6  -1   8     2596.86     2983.27     53.10 o 
  -5  -1   8      302.05      303.43     13.16 o 
  -4  -1   8      163.50      211.48     13.75 o 
  -3  -1   8     1180.97     1126.70     56.88 o 
  -2  -1   8      424.73      488.53     20.47 o 
  -1  -1   8     2159.04     2209.94     56.59 o 
   0  -1   8      274.45      285.28     37.17 o 
   1  -1   8      747.44      712.42     24.31 o 
   2  -1   8      667.13      690.70     21.76 o 
   3  -1   8      182.14      192.91     22.95 o 
   4  -1   8      422.09      431.86     40.20 o 
   5  -1   8       91.37       71.89     13.67 o 
   6  -1   8       64.49       38.25     16.70 o 
   7  -1   8       16.18       21.46      9.60 o 
   8  -1   8        6.32        5.61      6.37 o 
 -15   0   8       34.82        5.99     10.30 o 
 -14   0   8        7.64       12.31      6.40 o 
 -13   0   8       80.85       72.61     23.48 o 
 -12   0   8      208.53      247.84     22.02 o 
 -11   0   8      124.66       95.67     24.87 o 
 -10   0   8      136.37      105.53     17.59 o 
  -9   0   8        1.97        6.84      3.58 o 
  -8   0   8     1181.54     1281.54     27.93 o 
  -7   0   8      294.09      281.12     14.89 o 
  -6   0   8      962.62     1043.74     25.08 o 
  -5   0   8      448.50      410.41     25.21 o 
  -4   0   8        0.51        8.95      5.10 o 
  -3   0   8     2865.22     2956.20     70.01 o 
  -2   0   8      696.92      751.71     30.00 o 
  -1   0   8     1079.05     1053.58     35.58 o 
   0   0   8     1246.62     1176.71     41.92 o 
   1   0   8       11.83       23.21     12.99 o 
   2   0   8      938.17      901.28     73.06 o 
   3   0   8      625.39      671.76     46.71 o 
   4   0   8      139.18      147.70     16.50 o 
   5   0   8      281.37      297.12     61.43 o 
   6   0   8        5.72        0.10      7.31 o 
   7   0   8      293.05      222.28     98.57 o 
   8   0   8       37.43       28.75     24.50 o 
 -15   1   8      237.99      234.88     87.57 o 
 -13   1   8        4.19       18.45     14.69 o 
 -12   1   8       72.35       76.09     34.81 o 
 -11   1   8      141.34      134.15     10.68 o 
 -10   1   8       79.59       50.67      9.18 o 
  -9   1   8     1652.24     1847.38     33.66 o 
  -8   1   8       11.93       13.08      4.27 o 
  -7   1   8      646.65      691.80     22.85 o 
  -6   1   8        0.38        5.55      3.60 o 
  -5   1   8     3656.45     3825.13     65.93 o 
  -4   1   8     1947.14     2105.08     59.38 o 
  -3   1   8      773.75      842.99     32.62 o 
  -2   1   8     2289.57     2547.74     62.41 o 
  -1   1   8       98.50       99.32     17.44 o 
   0   1   8       14.52        4.34     10.58 o 
   1   1   8      197.94      198.41     38.42 o 
   2   1   8      361.28      430.91     70.10 o 
   3   1   8      770.16      782.44     33.54 o 
   4   1   8       27.43       18.95      8.01 o 
   5   1   8      294.90      326.63     39.40 o 
   6   1   8      164.60      153.78     76.02 o 
   7   1   8        2.37       14.55     20.26 o 
 -15   2   8       85.09       33.97     25.27 o 
 -14   2   8       89.21       75.04     58.13 o 
 -13   2   8       39.73       40.31     24.16 o 
 -12   2   8       44.95       19.91     17.54 o 
 -11   2   8        1.57        3.16      7.03 o 
 -10   2   8      316.79      361.45     60.99 o 
  -9   2   8     1265.63     1506.70     41.71 o 
  -8   2   8      385.94      391.96     15.76 o 
  -7   2   8      214.99      235.57     14.96 o 
  -6   2   8      784.16      787.58     21.22 o 
  -5   2   8        5.23        6.34      3.35 o 
  -4   2   8     2687.10     2996.42     67.11 o 
  -3   2   8      281.94      314.43     59.07 o 
  -2   2   8      875.65      988.88     41.42 o 
  -1   2   8     1224.90     1320.75     53.41 o 
   0   2   8       77.50      103.25     24.60 o 
   1   2   8     1399.96     1583.36     95.86 o 
   2   2   8      227.27      152.39     45.63 o 
   3   2   8      149.69      150.87     12.63 o 
   4   2   8      311.73      303.31     84.72 o 
   5   2   8       48.87       24.92     20.54 o 
   6   2   8      377.67      345.28     72.61 o 
   7   2   8       87.32       49.43     28.61 o 
 -15   3   8        5.42        1.74     13.37 o 
 -14   3   8       68.66       77.27     44.13 o 
 -13   3   8       27.35       38.01     23.88 o 
 -12   3   8       14.23       16.36      9.54 o 
 -11   3   8      614.02      682.07     70.59 o 
 -10   3   8        1.79       10.49      7.85 o 
  -9   3   8      400.97      454.20     27.46 o 
  -8   3   8      868.20      983.53     31.88 o 
  -7   3   8       17.12       20.57      5.48 o 
  -6   3   8      955.54     1034.95     24.49 o 
  -5   3   8      547.43      574.72     14.16 o 
  -4   3   8      423.15      397.58     15.55 o 
  -3   3   8      975.52     1002.43     35.49 o 
  -2   3   8       49.13       51.74     16.05 o 
  -1   3   8     1098.90     1473.20    208.49 o 
   0   3   8      636.00      694.53     49.98 o 
   1   3   8      233.28      228.19     68.64 o 
   2   3   8      961.58     1002.57     68.78 o 
   3   3   8       39.87       32.06      9.83 o 
   4   3   8      450.77      395.75    114.72 o 
   5   3   8       99.49       98.64     46.57 o 
   6   3   8        0.24       14.76     10.51 o 
 -14   4   8        5.79       24.30     19.70 o 
 -13   4   8      129.22      117.37     65.99 o 
 -12   4   8       41.25       45.25     28.61 o 
 -11   4   8       86.27       84.72     44.13 o 
 -10   4   8      241.98      227.74     44.82 o 
  -9   4   8       32.14       17.55      8.38 o 
  -8   4   8      393.82      392.25     10.92 o 
  -7   4   8      412.58      431.58     25.15 o 
  -6   4   8        5.32       11.51      4.27 o 
  -5   4   8      590.30      633.26     21.84 o 
  -4   4   8        0.24        9.62      4.34 o 
  -3   4   8      941.44     1040.35     45.75 o 
  -2   4   8      555.26      630.91     85.97 o 
  -1   4   8       12.08       15.36      9.28 o 
   0   4   8      577.46      616.43     80.13 o 
   1   4   8        0.41       12.32      9.33 o 
   2   4   8      614.44      740.69    116.12 o 
   3   4   8      471.23      513.47     60.29 o 
   4   4   8       35.07       24.30     14.34 o 
   5   4   8       69.43       65.02     37.31 o 
 -14   5   8       29.87       44.20     25.90 o 
 -13   5   8       10.31       16.36     16.15 o 
 -12   5   8       86.96       89.73     42.67 o 
 -11   5   8        0.66       11.14     10.93 o 
 -10   5   8      110.74       98.68     45.81 o 
  -9   5   8      109.68       82.99     20.64 o 
  -8   5   8       34.43       39.90     11.02 o 
  -7   5   8      173.13      190.04     11.36 o 
  -6   5   8      269.26      278.65     14.80 o 
  -5   5   8      289.31      285.77     16.07 o 
  -4   5   8      371.54      390.12     30.66 o 
  -3   5   8      116.98      153.44     31.41 o 
  -2   5   8      135.09      115.93     41.03 o 
  -1   5   8       41.84       46.78     18.17 o 
   0   5   8       17.17       13.30     20.47 o 
   1   5   8      173.15      238.08     31.88 o 
   2   5   8        3.90        4.39      9.26 o 
   3   5   8       88.29       49.56     39.75 o 
   4   5   8       54.96       47.41     32.44 o 
 -13   6   8        0.08        8.91     13.02 o 
 -12   6   8       29.27       26.94     17.68 o 
 -11   6   8       75.03       71.35     37.73 o 
 -10   6   8        8.82       20.19     14.20 o 
  -9   6   8      250.25      328.23     71.98 o 
  -8   6   8       22.57       24.78     13.44 o 
  -7   6   8       40.86       20.51     12.80 o 
  -6   6   8      360.81      408.46     22.68 o 
  -5   6   8      162.10      133.31     13.16 o 
  -4   6   8     1302.00     1601.27     64.09 o 
  -3   6   8      436.88      472.25     22.81 o 
  -2   6   8       29.91       14.53     14.27 o 
  -1   6   8      233.07      194.36     93.49 o 
   0   6   8      226.59      222.48     49.56 o 
   1   6   8      190.48      141.18     56.60 o 
   2   6   8      126.35       79.85     63.42 o 
 -12   7   8        3.60       35.99     22.90 o 
 -11   7   8      118.71       57.08     30.35 o 
 -10   7   8       77.14       67.18     33.07 o 
  -9   7   8       22.78       40.38     15.59 o 
  -8   7   8       89.78      117.30     33.21 o 
  -7   7   8       61.34       91.12     27.29 o 
  -6   7   8       93.47       93.11     10.78 o 
  -5   7   8      178.65      207.08     34.67 o 
  -4   7   8       47.50       36.50      9.84 o 
  -3   7   8       50.60       55.06     28.47 o 
  -2   7   8      186.40      218.66     46.85 o 
  -1   7   8      163.27      144.24     42.19 o 
   0   7   8      196.98      157.60     46.85 o 
   1   7   8        2.97        4.46     11.35 o 
 -10   8   8      122.86       98.71     44.07 o 
  -9   8   8       47.62       67.59     28.12 o 
  -8   8   8       55.99       46.22     19.63 o 
  -7   8   8      201.08       94.95     14.34 o 
  -4   8   8       24.27        8.08      7.31 o 
  -3   8   8       21.56       29.17     11.35 o 
  -2   8   8      142.52      118.76     29.59 o 
  -1   8   8       19.55        7.59     16.15 o 
  -4 -15   9      135.09      132.20     47.48 o 
  -3 -15   9       64.36       47.86     25.53 o 
  -2 -15   9      338.73      338.02     52.70 o 
  -1 -15   9       15.31       20.93     15.39 o 
   0 -15   9       75.17       43.53     22.05 o 
   1 -15   9      112.01       91.61     30.24 o 
   2 -15   9        4.81       14.26     14.72 o 
   3 -15   9      206.26      209.50     43.40 o 
   4 -15   9       50.19       39.47     20.15 o 
  -6 -14   9      168.71      203.01     32.03 o 
  -5 -14   9        0.15        2.82      7.47 o 
  -4 -14   9      160.86      187.21     53.29 o 
  -3 -14   9       10.41       11.73      8.64 o 
  -2 -14   9      249.90      245.03     84.79 o 
  -1 -14   9      159.89      207.55     36.70 o 
   0 -14   9       19.87       28.59     15.73 o 
   1 -14   9      213.81      206.37     26.54 o 
   2 -14   9       51.15       37.84     18.31 o 
   3 -14   9        6.35       17.16     16.12 o 
   4 -14   9       82.06       77.90     26.48 o 
   5 -14   9        1.44        5.42     11.25 o 
   6 -14   9       57.77       52.19     20.92 o 
  -8 -13   9      123.71      111.94     38.71 o 
  -7 -13   9        1.34       11.61      9.38 o 
  -6 -13   9      171.93      199.88     36.46 o 
  -5 -13   9      102.42      124.39     35.43 o 
  -4 -13   9      140.13      130.69     30.05 o 
  -3 -13   9      137.93      161.24     34.35 o 
  -2 -13   9       34.52       26.98     10.85 o 
  -1 -13   9      333.00      389.95     37.03 o 
   0 -13   9      124.20      124.83     39.23 o 
   1 -13   9       90.78      125.57     20.72 o 
   2 -13   9      208.47      209.40     36.98 o 
   3 -13   9        0.48        7.88     13.64 o 
   4 -13   9       41.24       48.63     15.71 o 
   5 -13   9        0.64       10.28     11.79 o 
   6 -13   9       72.60       80.41     22.92 o 
   7 -13   9       33.38       19.70     11.26 o 
  -9 -12   9        5.87        6.33      7.08 o 
  -8 -12   9       84.85       64.24     30.28 o 
  -7 -12   9       75.23       56.17     19.44 o 
  -6 -12   9       21.30       14.36      8.36 o 
  -5 -12   9      434.30      465.62     32.03 o 
  -4 -12   9       34.36       41.49     14.02 o 
  -3 -12   9      135.33      198.03     56.46 o 
  -2 -12   9      372.83      379.73     36.72 o 
  -1 -12   9        2.19       16.01     13.88 o 
   0 -12   9      324.52      398.98     40.08 o 
   1 -12   9      102.75      119.25     20.00 o 
   2 -12   9      197.07      179.04     27.01 o 
   3 -12   9      102.85       77.14     28.88 o 
   4 -12   9       41.24       39.67     16.12 o 
   5 -12   9       53.84       58.06     20.47 o 
   6 -12   9        4.46       23.90     14.83 o 
   7 -12   9        6.27       25.23     15.04 o 
 -10 -11   9      113.06      116.25     66.48 o 
  -9 -11   9        6.29       14.41     12.74 o 
  -8 -11   9        1.13        3.72     12.74 o 
  -7 -11   9     1217.40     1338.62     61.32 o 
  -6 -11   9      638.54      727.01     51.17 o 
  -5 -11   9      125.18      109.93     33.27 o 
  -4 -11   9      540.70      572.76     43.92 o 
  -3 -11   9       43.60       65.29     23.17 o 
  -2 -11   9      587.51      649.45     32.34 o 
  -1 -11   9      363.73      471.75     82.53 o 
   0 -11   9       27.43       37.62     15.51 o 
   1 -11   9        3.93       12.78     12.72 o 
   2 -11   9      228.54      231.10     32.75 o 
   3 -11   9      422.41      398.10     38.15 o 
   4 -11   9      200.72      205.45     30.69 o 
   5 -11   9        7.54       14.76     13.77 o 
   6 -11   9       53.79       61.54     17.79 o 
   7 -11   9        0.54        8.96     11.20 o 
   8 -11   9        0.71       13.44     11.55 o 
 -11 -10   9      173.86      169.02     67.53 o 
 -10 -10   9        7.35        7.24     13.85 o 
  -9 -10   9       82.84       93.14     37.66 o 
  -8 -10   9      163.07      171.67     62.03 o 
  -7 -10   9       98.71       98.46     25.53 o 
  -6 -10   9      560.97      566.43     39.57 o 
  -5 -10   9       43.79       57.71     19.51 o 
  -4 -10   9      459.55      434.93     39.00 o 
  -3 -10   9      286.32      301.27     30.08 o 
  -2 -10   9        2.99        0.00     19.49 o 
  -1 -10   9      210.15      229.27     24.22 o 
   0 -10   9       11.21       11.78      9.03 o 
   1 -10   9        1.39       22.02     13.28 o 
   2 -10   9      493.02      503.06     34.73 o 
   3 -10   9       25.11       25.84     18.08 o 
   4 -10   9      173.47      185.02     40.95 o 
   5 -10   9       77.17       92.45     27.70 o 
   6 -10   9       56.75       58.83     25.30 o 
   7 -10   9       23.28       17.91     14.75 o 
   8 -10   9       21.30       14.03      9.95 o 
 -12  -9   9       17.49       13.23      7.59 o 
 -11  -9   9       63.06       48.10     22.14 o 
 -10  -9   9      376.30      400.00     40.31 o 
  -9  -9   9      895.69      941.66     65.02 o 
  -8  -9   9      522.07      477.27     42.05 o 
  -7  -9   9      241.16      236.96     69.82 o 
  -6  -9   9      225.79      145.86     55.27 o 
  -5  -9   9      615.53      635.81     37.53 o 
  -4  -9   9       36.37       32.75     11.64 o 
  -3  -9   9     1040.20     1075.11     52.38 o 
  -2  -9   9       45.40       47.02     17.89 o 
  -1  -9   9      615.16      560.00     23.50 o 
   0  -9   9      500.96      453.50     25.62 o 
   1  -9   9      141.53      132.94     18.65 o 
   2  -9   9      243.65      229.24     22.19 o 
   3  -9   9      320.44      297.16     27.47 o 
   4  -9   9        3.16       19.14     14.22 o 
   5  -9   9       10.63       23.52     12.85 o 
   6  -9   9        6.01       10.76     11.77 o 
   7  -9   9      261.39      261.19     39.33 o 
   8  -9   9      181.14      159.85     29.82 o 
   9  -9   9       47.86       51.82     18.30 o 
 -13  -8   9      116.31      110.34     58.41 o 
 -12  -8   9      114.65      125.51     50.26 o 
 -11  -8   9        6.70       14.55     13.57 o 
 -10  -8   9      577.73      599.09     58.75 o 
  -9  -8   9       63.23       85.21     28.68 o 
  -8  -8   9       89.64       98.16     27.98 o 
  -7  -8   9      309.62      327.53     39.26 o 
  -6  -8   9        2.48        5.92      9.33 o 
  -5  -8   9     1111.95     1137.16     42.33 o 
  -4  -8   9      740.53      778.61     47.98 o 
  -3  -8   9      833.69      792.69     38.85 o 
  -2  -8   9     1111.91     1157.58     92.90 o 
  -1  -8   9        5.14       14.67     10.51 o 
   0  -8   9      565.53      563.03     24.45 o 
   1  -8   9      212.00      198.23     14.93 o 
   2  -8   9      141.05      129.88     18.02 o 
   3  -8   9      213.51      174.93     30.99 o 
   4  -8   9        3.85       17.75     11.50 o 
   5  -8   9        1.08        5.78     11.40 o 
   6  -8   9        1.02        8.14     10.02 o 
   7  -8   9      178.43      177.74     21.69 o 
   8  -8   9      109.51      106.54     25.28 o 
   9  -8   9       20.41       35.00     13.07 o 
 -13  -7   9       21.66       29.66     12.95 o 
 -12  -7   9      142.61      162.69     48.94 o 
 -11  -7   9      317.85      332.61     40.72 o 
 -10  -7   9      110.04      137.63     54.30 o 
  -9  -7   9      601.94      660.91     59.66 o 
  -8  -7   9        0.59        4.87      5.99 o 
  -7  -7   9      417.99      380.00     21.12 o 
  -6  -7   9     1673.45     1747.53     65.37 o 
  -5  -7   9      799.31      828.85     25.56 o 
  -4  -7   9     1076.82     1134.48     35.95 o 
  -3  -7   9        0.72        2.08      7.07 o 
  -2  -7   9     1083.01     1163.58     55.29 o 
  -1  -7   9      526.51      528.80     26.89 o 
   0  -7   9        1.48       16.04      9.23 o 
   1  -7   9      755.02      758.51     26.99 o 
   2  -7   9      225.03      209.31     19.30 o 
   3  -7   9       17.22       17.76      9.84 o 
   4  -7   9        2.83       16.06      8.99 o 
   5  -7   9        6.41       22.80      9.92 o 
   6  -7   9       31.41       39.25     14.78 o 
   7  -7   9       44.74       51.84     16.66 o 
   8  -7   9       22.01       14.08     11.05 o 
   9  -7   9        6.17       19.81     12.56 o 
 -14  -6   9      115.11      136.51     68.71 o 
 -13  -6   9      330.78      371.94     86.88 o 
 -12  -6   9       34.99       22.28     10.37 o 
 -11  -6   9      284.64      306.86     37.03 o 
 -10  -6   9       39.58       58.68     17.82 o 
  -9  -6   9      374.81      395.27     45.67 o 
  -8  -6   9      421.72      404.62     28.44 o 
  -7  -6   9       22.22       17.90      5.38 o 
  -6  -6   9     2503.75     2602.00     94.69 o 
  -5  -6   9      747.78      789.20     70.34 o 
  -4  -6   9     1242.87     1249.62     31.65 o 
  -3  -6   9     1223.99     1238.73     28.61 o 
  -2  -6   9       17.25       18.60      5.44 o 
  -1  -6   9     1160.96     1119.47     31.32 o 
   0  -6   9      174.16      160.81     17.85 o 
   1  -6   9      320.75      326.77     18.11 o 
   2  -6   9     1352.18     1406.88     73.87 o 
   3  -6   9        4.63        8.36      9.53 o 
   4  -6   9       28.46       39.13      8.55 o 
   5  -6   9        1.30       13.59     10.22 o 
   6  -6   9      146.85      111.15     17.19 o 
   7  -6   9        3.09       11.81     12.21 o 
   8  -6   9        0.00        8.79      8.18 o 
   9  -6   9        2.51        9.90     11.54 o 
 -14  -5   9        6.05       17.12     10.02 o 
 -13  -5   9      414.23      505.32     41.63 o 
 -12  -5   9       69.23       79.01     27.43 o 
 -11  -5   9       68.71       82.91     33.07 o 
 -10  -5   9      606.59      653.28     66.13 o 
  -9  -5   9       27.32       12.38      8.80 o 
  -8  -5   9      684.37      737.70     38.94 o 
  -7  -5   9     1173.05     1221.29     83.74 o 
  -6  -5   9       15.23       22.81      8.49 o 
  -5  -5   9     1932.20     2103.77     59.12 o 
  -4  -5   9       33.69       46.21     10.96 o 
  -3  -5   9      682.82      668.18     21.96 o 
  -2  -5   9      669.04      647.75     30.50 o 
  -1  -5   9        9.44       12.49      5.72 o 
   0  -5   9     1120.41     1157.79     24.87 o 
   1  -5   9       70.90       74.48     12.04 o 
   2  -5   9      397.09      402.06     19.99 o 
   3  -5   9       34.08       36.30     10.89 o 
   4  -5   9       33.30       36.97      8.98 o 
   5  -5   9      116.37       93.70     18.43 o 
   6  -5   9        3.80        6.91      7.36 o 
   7  -5   9        9.57       26.31     13.29 o 
   8  -5   9       16.94       26.60     11.28 o 
   9  -5   9       12.09       14.20      9.29 o 
 -14  -4   9      131.95      130.73     46.50 o 
 -13  -4   9       44.76       62.65     21.79 o 
 -12  -4   9      301.00      340.34     30.98 o 
 -11  -4   9        8.74       10.04      6.64 o 
 -10  -4   9      334.12      348.45     17.45 o 
  -9  -4   9      212.07      216.96     34.75 o 
  -8  -4   9       91.80       96.73     19.79 o 
  -7  -4   9     2186.37     2277.09     56.42 o 
  -6  -4   9      333.10      297.33     16.64 o 
  -5  -4   9      625.95      589.03     23.35 o 
  -4  -4   9     1612.59     1731.38     40.98 o 
  -3  -4   9       72.81       83.45     12.54 o 
  -2  -4   9      470.01      490.87     22.81 o 
  -1  -4   9        0.55        9.13      8.21 o 
   0  -4   9     3217.06     3391.59    121.68 o 
   1  -4   9      284.20      250.65     16.81 o 
   2  -4   9       13.43       20.21      8.72 o 
   3  -4   9       52.95       75.58     10.75 o 
   4  -4   9        2.54       10.80      7.99 o 
   5  -4   9       99.48       92.45     15.50 o 
   6  -4   9      170.95      142.98     19.07 o 
   7  -4   9        8.42       16.03     10.46 o 
   8  -4   9       50.20       47.14     15.30 o 
 -15  -3   9       56.89       67.87     19.63 o 
 -14  -3   9      154.14      195.89     29.59 o 
 -13  -3   9       35.59       23.81     15.18 o 
 -12  -3   9      643.37      675.34     72.82 o 
 -11  -3   9      187.29      214.34     21.09 o 
 -10  -3   9       24.81       28.31     10.42 o 
  -9  -3   9      473.72      534.16     45.27 o 
  -8  -3   9      386.02      378.11     22.09 o 
  -7  -3   9      127.13      141.16     24.72 o 
  -6  -3   9     1424.98     1495.37     31.52 o 
  -5  -3   9       63.37       62.09     11.20 o 
  -4  -3   9      561.22      531.44     16.09 o 
  -3  -3   9      169.38      169.23     11.68 o 
  -2  -3   9      392.90      375.88     18.62 o 
  -1  -3   9      870.96      896.59     27.77 o 
   0  -3   9       61.08       66.80     10.50 o 
   1  -3   9      314.78      307.10     16.66 o 
   2  -3   9      614.12      596.81     27.27 o 
   3  -3   9      334.08      335.12     21.06 o 
   4  -3   9      561.90      530.52     36.75 o 
   5  -3   9       20.16       11.16      4.34 o 
   6  -3   9      112.42       88.11     13.75 o 
   7  -3   9       15.32        5.41      8.40 o 
   8  -3   9       16.93       16.89      8.79 o 
 -15  -2   9       11.98        7.31      9.33 o 
 -14  -2   9        6.24        7.24      7.38 o 
 -13  -2   9      225.69      289.38     26.80 o 
 -12  -2   9       17.63       10.42      5.77 o 
 -11  -2   9      372.51      416.83     45.88 o 
 -10  -2   9      363.40      374.06     28.27 o 
  -9  -2   9      127.54      122.88     24.43 o 
  -8  -2   9     1011.91     1084.61     36.32 o 
  -7  -2   9       83.93       80.36     13.85 o 
  -6  -2   9      473.92      518.02     20.58 o 
  -5  -2   9      440.53      410.59     32.65 o 
  -4  -2   9      127.86      104.87     14.88 o 
  -3  -2   9      723.00      766.36     43.53 o 
  -2  -2   9      191.89      189.17     12.02 o 
  -1  -2   9      236.45      230.53     14.31 o 
   0  -2   9      573.90      574.27     23.48 o 
   1  -2   9       14.95       17.91      4.28 o 
   2  -2   9       67.05       77.81     11.86 o 
   3  -2   9      590.85      561.62     29.98 o 
   4  -2   9      162.39      132.06     20.23 o 
   5  -2   9        3.04        8.75      6.66 o 
   6  -2   9       23.70       14.86     12.83 o 
   7  -2   9        0.63       13.51      9.47 o 
   8  -2   9       21.34       17.40     18.45 o 
 -14  -1   9      168.01      160.39     24.71 o 
 -13  -1   9       64.79      103.20     23.29 o 
 -12  -1   9      245.91      269.69     29.37 o 
 -11  -1   9        2.04        3.30      4.20 o 
 -10  -1   9        3.65        5.53      9.67 o 
  -9  -1   9      383.91      377.83     32.88 o 
  -8  -1   9      820.92      828.26     28.45 o 
  -7  -1   9      287.02      295.47     20.47 o 
  -6  -1   9      125.29      117.07     17.18 o 
  -5  -1   9      751.85      837.81     26.86 o 
  -4  -1   9      756.86      862.78     32.92 o 
  -3  -1   9      356.09      323.88     17.53 o 
  -2  -1   9      809.79      781.71     25.18 o 
  -1  -1   9        0.02       11.02      9.42 o 
   0  -1   9      378.21      358.37     22.01 o 
   1  -1   9       12.22        2.85     18.52 o 
   2  -1   9       89.99      115.07     15.42 o 
   3  -1   9       17.41       28.62     27.29 o 
   4  -1   9       13.90        3.39      5.46 o 
   5  -1   9       19.10       10.46      9.99 o 
   6  -1   9        6.32        0.00     17.47 o 
   7  -1   9       15.75        7.10     16.78 o 
 -15   0   9      218.22      149.95    114.93 o 
 -14   0   9      324.83      434.39     63.07 o 
 -13   0   9        1.13        8.01     10.93 o 
 -12   0   9      388.23      433.29     26.64 o 
 -11   0   9       25.76       28.81      7.05 o 
 -10   0   9      274.54      310.23     16.46 o 
  -9   0   9      790.18      751.89     26.80 o 
  -8   0   9       29.00       24.57      5.64 o 
  -7   0   9     1207.99     1376.05     51.73 o 
  -6   0   9      847.98      904.14     34.00 o 
  -5   0   9      666.95      728.00     22.76 o 
  -4   0   9     1393.98     1529.13     50.13 o 
  -3   0   9       32.68       53.70     16.32 o 
  -2   0   9      511.83      519.68     35.11 o 
  -1   0   9      145.92      181.33     20.34 o 
   0   0   9        7.28        4.84      9.06 o 
   1   0   9      102.42      101.36     26.59 o 
   2   0   9        3.47       25.69     31.74 o 
   3   0   9        0.15        6.84      5.92 o 
   4   0   9       46.06       41.82     10.42 o 
   5   0   9       68.67       63.84     28.96 o 
   6   0   9       79.48       44.48     32.09 o 
   7   0   9      204.89      162.76     60.42 o 
 -15   1   9       10.78       12.25     19.42 o 
 -14   1   9      227.76      223.53     90.57 o 
 -13   1   9      192.42      164.50    101.98 o 
 -12   1   9       21.18       14.02      6.97 o 
 -11   1   9      397.16      173.20     28.89 o 
 -10   1   9       24.62       17.62      4.87 o 
  -9   1   9      337.81      322.64     26.38 o 
  -8   1   9      458.07      442.09     22.02 o 
  -7   1   9      173.29      148.00     10.25 o 
  -6   1   9     1043.24     1279.79     38.63 o 
  -5   1   9      454.34      495.72     16.86 o 
  -4   1   9      796.49      847.44     35.86 o 
  -3   1   9      545.84      556.24     48.80 o 
  -2   1   9       40.85       52.26     12.11 o 
  -1   1   9       24.80       20.31     11.88 o 
   0   1   9        0.38       14.06     18.03 o 
   1   1   9      145.29      178.56     30.49 o 
   2   1   9       45.73       60.01     30.42 o 
   3   1   9        0.91        6.28      4.35 o 
   4   1   9        0.62       29.86     22.00 o 
   5   1   9       69.26       57.92     24.57 o 
   6   1   9       22.52       33.34     25.20 o 
 -14   2   9        0.16        3.20     10.16 o 
 -13   2   9      114.08      142.71     73.02 o 
 -12   2   9        6.22       13.37     10.37 o 
 -11   2   9      465.99      558.30     53.39 o 
 -10   2   9      347.17      369.00     21.13 o 
  -9   2   9       14.81       19.56      5.47 o 
  -8   2   9       92.78       92.98      9.94 o 
  -7   2   9       94.85      113.93     10.61 o 
  -6   2   9       51.84       51.14      8.34 o 
  -5   2   9      347.60      377.14     14.93 o 
  -4   2   9       15.53       22.60     10.79 o 
  -3   2   9      727.20      796.16     39.29 o 
  -2   2   9      204.73      205.31     31.90 o 
  -1   2   9       62.58       61.07     16.54 o 
   0   2   9      103.26       98.02     38.57 o 
   1   2   9        3.68       27.15     25.06 o 
   2   2   9       82.53       69.20     43.51 o 
   3   2   9       87.13       65.02     48.87 o 
   4   2   9        1.33       16.64     19.07 o 
   5   2   9       50.32       35.78     22.83 o 
 -14   3   9       95.94       54.86     43.16 o 
 -13   3   9       13.39       17.89     10.23 o 
 -12   3   9      167.61      167.14     46.64 o 
 -11   3   9        4.39       15.36      9.86 o 
 -10   3   9      180.01      188.86     26.64 o 
  -9   3   9      107.14       93.35     13.99 o 
  -8   3   9        2.35        5.19      3.38 o 
  -7   3   9      225.84      247.39     18.60 o 
  -6   3   9       41.34       32.13      5.76 o 
  -5   3   9       38.08       29.81      6.03 o 
  -4   3   9      100.32       79.25     20.53 o 
  -3   3   9      539.89      570.94     33.90 o 
  -2   3   9      172.34      195.88     34.77 o 
  -1   3   9        0.17        4.25     13.37 o 
   0   3   9       16.04        4.52     15.04 o 
   1   3   9       22.17       19.98     27.85 o 
   2   3   9       41.64       41.14     15.38 o 
   3   3   9       95.01       97.60     47.89 o 
   4   3   9        8.68       10.23     14.83 o 
 -14   4   9       86.20       51.44     50.40 o 
 -13   4   9       19.89       28.54     19.07 o 
 -12   4   9       94.74      106.51     59.03 o 
 -11   4   9      140.67      126.28     59.24 o 
 -10   4   9       12.24       13.83      8.71 o 
  -9   4   9       13.77       19.04      9.58 o 
  -8   4   9       35.09       36.46      7.53 o 
  -7   4   9        3.05        3.82      2.20 o 
  -6   4   9      356.94      389.76     19.31 o 
  -5   4   9        6.59        4.35      3.11 o 
  -4   4   9      337.12      332.45     20.90 o 
  -3   4   9      148.49      158.39     24.99 o 
  -2   4   9       28.02       37.45     19.49 o 
  -1   4   9        0.84        1.32     11.90 o 
   0   4   9       28.41       21.30     25.06 o 
   1   4   9       15.80       14.90     17.96 o 
   2   4   9       27.83       47.41     27.29 o 
   3   4   9        3.35       16.08     14.62 o 
 -13   5   9       20.38       11.63     11.76 o 
 -12   5   9        3.27       12.46      8.91 o 
 -11   5   9      183.06      177.58     76.71 o 
 -10   5   9       40.22       42.67     23.53 o 
  -9   5   9       27.56       37.59     17.33 o 
  -8   5   9        8.73       19.98     10.65 o 
  -7   5   9       30.52       21.72      6.58 o 
  -6   5   9      349.71      426.99     20.35 o 
  -5   5   9       92.66       80.80     22.80 o 
  -4   5   9        7.50       17.82      9.07 o 
  -3   5   9      215.00      222.62     47.41 o 
  -2   5   9        4.01       17.89     12.11 o 
  -1   5   9       37.71       37.59     22.35 o 
   0   5   9       43.63       40.38     21.79 o 
   1   5   9        3.31       11.56     13.78 o 
   2   5   9        0.37       20.47     12.11 o 
 -12   6   9       26.90       14.69     13.85 o 
 -11   6   9      123.85       74.97     35.43 o 
 -10   6   9      413.71      395.82     85.69 o 
  -9   6   9       91.11       76.71     25.06 o 
  -8   6   9        3.06       15.31     10.86 o 
  -7   6   9        1.48        8.35      8.98 o 
  -6   6   9      178.27      139.90     29.14 o 
  -5   6   9      324.52      353.71     29.31 o 
  -4   6   9      360.57      340.27     45.39 o 
  -3   6   9       47.23       40.65     23.46 o 
  -2   6   9      234.19      299.62     51.24 o 
  -1   6   9       16.07       16.71     12.25 o 
   0   6   9       18.02       12.11     15.73 o 
 -10   7   9       89.32       82.28     32.93 o 
  -9   7   9       95.23       90.36     34.39 o 
  -5   7   9        2.57        3.34      8.77 o 
  -4   7   9        2.30        4.87      9.54 o 
  -3   7   9       33.57       26.38     18.73 o 
  -2   7   9      128.29      120.99     36.62 o 
  -4 -15  10       62.83       35.34     19.76 o 
  -3 -15  10      114.25      110.55     29.03 o 
  -2 -15  10        7.92       16.18     10.95 o 
  -1 -15  10        0.42       10.51     13.90 o 
   0 -15  10        0.08       15.75     12.98 o 
   1 -15  10       30.26       47.07     21.34 o 
   2 -15  10        2.96        1.88      9.63 o 
   3 -15  10       34.41       35.80     17.07 o 
  -6 -14  10        2.71       12.79     17.96 o 
  -5 -14  10        0.34        7.16      9.82 o 
  -4 -14  10       54.34       75.01     29.36 o 
  -3 -14  10      171.73      184.93     31.68 o 
  -2 -14  10      131.35      123.40     29.70 o 
  -1 -14  10        0.09       19.37     18.17 o 
   0 -14  10        3.54       26.06     17.04 o 
   1 -14  10       72.25       70.32     19.51 o 
   2 -14  10       31.20       24.80     13.71 o 
   3 -14  10        0.39        3.86     11.76 o 
   4 -14  10        3.03       16.29     12.26 o 
   5 -14  10        4.19       13.45     17.16 o 
  -8 -13  10        3.01        2.34      7.59 o 
  -7 -13  10      140.14      103.70     31.69 o 
  -6 -13  10        2.71        5.25     14.93 o 
  -5 -13  10       15.76       21.22     12.84 o 
  -4 -13  10       57.27       44.48     16.04 o 
  -3 -13  10       14.27       31.38     17.56 o 
  -2 -13  10      258.31      283.73     53.92 o 
  -1 -13  10       14.60       18.40     14.01 o 
   0 -13  10        4.61       13.50     19.91 o 
   1 -13  10       54.66       54.23     14.79 o 
   2 -13  10       75.41       70.29     25.86 o 
   3 -13  10        1.53       17.05     14.96 o 
   4 -13  10       14.04       19.78     12.81 o 
   5 -13  10        2.55       13.25     11.35 o 
   6 -13  10       14.44       13.34     11.83 o 
  -9 -12  10      104.42       89.97     30.26 o 
  -8 -12  10       20.81       26.74     11.24 o 
  -7 -12  10      212.56      219.94     36.07 o 
  -6 -12  10      368.14      390.06     79.08 o 
  -5 -12  10       10.22       10.76      5.69 o 
  -4 -12  10       84.81       74.70     30.47 o 
  -3 -12  10      136.30      102.14     53.92 o 
  -2 -12  10       63.85       56.00     23.31 o 
  -1 -12  10        8.50       17.47     17.96 o 
   0 -12  10        0.38       11.31     14.36 o 
   1 -12  10        3.35       18.48     16.24 o 
   2 -12  10       10.42        7.64      8.79 o 
   3 -12  10        0.70        9.99     10.12 o 
   4 -12  10        3.32       19.91     11.83 o 
   5 -12  10        0.05        7.02      9.63 o 
   6 -12  10       26.60       29.72     20.68 o 
   7 -12  10       17.63       17.95     14.28 o 
 -10 -11  10       56.69       58.27     27.01 o 
  -9 -11  10        9.33       14.23      8.28 o 
  -8 -11  10      107.09       87.97     35.78 o 
  -7 -11  10        0.03        3.42      6.13 o 
  -6 -11  10      111.15      124.62     22.05 o 
  -5 -11  10      142.86      167.29     34.55 o 
  -4 -11  10       20.61       17.35     14.75 o 
  -3 -11  10      267.88      241.87     22.42 o 
  -2 -11  10        0.02        6.36     18.34 o 
  -1 -11  10      100.57       91.66     25.30 o 
   0 -11  10        0.32        0.00     11.14 o 
   1 -11  10       36.69       33.19     13.92 o 
   2 -11  10      260.18      255.57     44.24 o 
   3 -11  10       70.00       57.06     19.60 o 
   4 -11  10       12.24       20.16     13.40 o 
   5 -11  10       83.51       97.37     28.82 o 
   6 -11  10        2.27        9.71     11.56 o 
   7 -11  10        6.80        8.35      8.42 o 
 -11 -10  10       37.09       40.45     21.51 o 
 -10 -10  10      249.29      304.28     45.67 o 
  -9 -10  10        9.68       13.16      8.01 o 
  -8 -10  10       85.95      101.26     25.08 o 
  -7 -10  10      101.88       90.39     25.17 o 
  -6 -10  10        3.27        8.75     11.04 o 
  -5 -10  10      142.89      155.29     30.11 o 
  -4 -10  10       33.02       29.52     14.29 o 
  -3 -10  10       42.13       49.27     18.07 o 
  -2 -10  10        0.15        0.61     11.48 o 
  -1 -10  10       89.85       98.87     21.06 o 
   0 -10  10        5.71       11.96      9.75 o 
   1 -10  10       79.40       86.93     19.47 o 
   2 -10  10      190.26      182.35     28.92 o 
   3 -10  10       12.92       16.31     12.59 o 
   4 -10  10        0.08       31.71     15.62 o 
   5 -10  10       73.52      102.35     18.84 o 
   6 -10  10       46.16       58.61     16.06 o 
   7 -10  10        0.58        2.01      9.13 o 
 -12  -9  10       97.53       99.20     54.30 o 
 -11  -9  10       20.39       24.64      9.61 o 
 -10  -9  10      558.48      594.92     48.87 o 
  -9  -9  10      204.80      192.20     56.32 o 
  -8  -9  10      354.58      371.67     52.28 o 
  -7  -9  10        8.92        6.04      5.54 o 
  -6  -9  10        6.58       29.42     13.48 o 
  -5  -9  10       56.50       72.42     16.32 o 
  -4  -9  10      507.62      472.11     31.13 o 
  -3  -9  10        9.01       25.06     16.36 o 
  -2  -9  10       91.64      121.86     20.29 o 
  -1  -9  10       16.86       38.37     17.68 o 
   0  -9  10       19.55       27.05     14.92 o 
   1  -9  10        0.02       16.27     10.38 o 
   2  -9  10       49.75       43.65     13.31 o 
   3  -9  10       94.26       84.88     26.04 o 
   4  -9  10       76.93       93.66     26.45 o 
   5  -9  10        3.34       21.88     14.00 o 
   6  -9  10       12.13       36.44     18.09 o 
   7  -9  10       20.86       18.15      9.16 o 
   8  -9  10       71.96       88.51     26.00 o 
 -12  -8  10        0.61        6.82      9.40 o 
 -11  -8  10      110.16      128.02     52.28 o 
 -10  -8  10        0.04        1.11      8.98 o 
  -9  -8  10       98.17      106.72     52.35 o 
  -8  -8  10      207.81      230.21     27.22 o 
  -7  -8  10       66.72       77.13     26.11 o 
  -6  -8  10       86.89       91.98     25.05 o 
  -5  -8  10       20.99       19.04      7.41 o 
  -4  -8  10       47.76       63.50     19.20 o 
  -3  -8  10        5.24       16.16     13.61 o 
  -2  -8  10        9.49       24.02     13.16 o 
  -1  -8  10       50.39       38.51     13.23 o 
   0  -8  10        0.54        4.94     11.97 o 
   1  -8  10      115.74      111.92     20.11 o 
   2  -8  10        8.18       13.87      9.26 o 
   3  -8  10        7.01       13.60      8.82 o 
   4  -8  10      135.43      125.41     19.70 o 
   5  -8  10       18.78       26.44     14.29 o 
   6  -8  10        4.88       14.94     12.01 o 
   7  -8  10      119.09      115.67     22.49 o 
   8  -8  10        0.05       15.42     12.62 o 
 -13  -7  10      241.89      285.97     48.59 o 
 -12  -7  10      125.38      107.83     40.31 o 
 -11  -7  10       36.47       51.37     32.72 o 
 -10  -7  10      181.27      181.69     56.04 o 
  -9  -7  10        0.02        7.45     11.28 o 
  -8  -7  10      405.11      474.00     33.83 o 
  -7  -7  10       32.39       39.20     10.36 o 
  -6  -7  10      131.45      107.99     26.12 o 
  -5  -7  10      104.40       99.45     19.17 o 
  -4  -7  10      317.24      285.68     29.87 o 
  -3  -7  10       54.11       57.51      9.63 o 
  -2  -7  10        6.26        5.95      6.35 o 
  -1  -7  10       10.45        7.90      4.80 o 
   0  -7  10      675.96      578.31     33.63 o 
   1  -7  10       70.57       57.89     13.64 o 
   2  -7  10        0.52       20.85     11.10 o 
   3  -7  10       37.16       48.34     11.94 o 
   4  -7  10       34.72       46.65     13.45 o 
   5  -7  10      195.48      167.02     21.76 o 
   6  -7  10       48.38       58.58     16.60 o 
   7  -7  10       42.64       52.07     19.15 o 
   8  -7  10      135.82      108.26     39.91 o 
 -14  -6  10       40.50       42.88     18.03 o 
 -13  -6  10       74.57       58.27     36.62 o 
 -12  -6  10       95.27       89.24     49.56 o 
 -11  -6  10        6.56        7.31      8.42 o 
 -10  -6  10      214.01      280.06     35.02 o 
  -9  -6  10       69.62       71.49     38.91 o 
  -8  -6  10      346.03      315.63     32.97 o 
  -7  -6  10      532.99      468.33     20.76 o 
  -6  -6  10       90.72       63.16     15.28 o 
  -5  -6  10      104.47      115.39     20.44 o 
  -4  -6  10      631.00      625.08     25.05 o 
  -3  -6  10      178.71      178.15     18.99 o 
  -2  -6  10      210.77      176.94     21.96 o 
  -1  -6  10        4.96       16.19      7.23 o 
   0  -6  10       36.04       29.25      8.75 o 
   1  -6  10      161.97      163.97     15.67 o 
   2  -6  10        0.17        8.41      7.54 o 
   3  -6  10      100.61      105.09     14.09 o 
   4  -6  10       70.05       88.35     13.68 o 
   5  -6  10       18.00       27.72     11.89 o 
   6  -6  10        6.33       13.77      7.82 o 
   7  -6  10       18.37       34.14     17.66 o 
   8  -6  10      232.18      263.98     58.86 o 
 -14  -5  10       91.95       70.10     40.31 o 
 -13  -5  10        2.35        9.68      8.21 o 
 -12  -5  10      222.71      241.49     24.85 o 
 -11  -5  10      124.36      133.24     24.99 o 
 -10  -5  10       59.55       46.98     14.22 o 
  -9  -5  10       78.18       79.69     20.22 o 
  -8  -5  10       14.37       11.59      5.23 o 
  -7  -5  10       20.35       20.31      5.91 o 
  -6  -5  10       14.25       22.96      7.69 o 
  -5  -5  10       52.25       47.52      7.48 o 
  -4  -5  10      134.75      114.42     14.93 o 
  -3  -5  10       22.51       26.27      7.47 o 
  -2  -5  10        0.01        6.18      5.49 o 
  -1  -5  10       26.82       19.54      8.76 o 
   0  -5  10     1051.06     1080.85    144.46 o 
   1  -5  10       63.10       76.33     13.50 o 
   2  -5  10      159.55      175.06     16.71 o 
   3  -5  10       19.32       18.56     11.08 o 
   4  -5  10       90.78       88.55     10.46 o 
   5  -5  10        2.20        4.13      5.52 o 
   6  -5  10       18.72       17.41      7.66 o 
   7  -5  10       18.46       19.30     12.35 o 
   8  -5  10       41.66       31.47     16.32 o 
 -14  -4  10        4.06        6.33     11.56 o 
 -13  -4  10       41.56       51.17     32.44 o 
 -12  -4  10       84.21       82.14     26.38 o 
 -11  -4  10      101.17       85.45     29.41 o 
 -10  -4  10       57.14       42.03     18.62 o 
  -9  -4  10        0.83        3.99      4.26 o 
  -8  -4  10      262.08      267.29     27.35 o 
  -7  -4  10       10.53        8.81      5.82 o 
  -6  -4  10       46.96       47.29      9.49 o 
  -5  -4  10      235.84      238.99     32.43 o 
  -4  -4  10       64.31       64.23     10.97 o 
  -3  -4  10       42.53       45.48     10.23 o 
  -2  -4  10       11.33        5.28      6.15 o 
  -1  -4  10      307.48      322.92     44.69 o 
   0  -4  10       11.21       25.30      8.27 o 
   1  -4  10       10.43       16.69      9.42 o 
   2  -4  10      280.08      279.82     21.44 o 
   3  -4  10       35.86       33.05     10.40 o 
   4  -4  10        0.40       12.24      8.57 o 
   5  -4  10      168.59      183.47     20.55 o 
   6  -4  10       96.41       76.32     21.22 o 
   7  -4  10       40.93       26.49     14.14 o 
 -14  -3  10       39.88       31.88     24.36 o 
 -13  -3  10       27.18       18.45     13.92 o 
 -12  -3  10        1.88        2.61      4.38 o 
 -11  -3  10       28.56       18.46      8.04 o 
 -10  -3  10       89.22       53.55     18.33 o 
  -9  -3  10       50.65       41.00      9.38 o 
  -8  -3  10       45.10       46.20     10.76 o 
  -7  -3  10      178.36      145.29     27.40 o 
  -6  -3  10       17.94       11.38      5.94 o 
  -5  -3  10        0.15        3.48      3.53 o 
  -4  -3  10      161.54      154.77     13.16 o 
  -3  -3  10       18.72       26.26      6.79 o 
  -2  -3  10      117.71      108.84     10.98 o 
  -1  -3  10       74.50       75.29     11.54 o 
   0  -3  10        0.65        9.87      5.99 o 
   1  -3  10       10.27       20.46      6.44 o 
   2  -3  10      222.94      246.81     22.12 o 
   3  -3  10        5.60       10.66      6.80 o 
   4  -3  10      140.28      114.35     14.21 o 
   5  -3  10      553.77      557.45     36.48 o 
   6  -3  10      339.21      356.63     48.45 o 
   7  -3  10        4.74       11.42     24.23 o 
 -14  -2  10      376.12      470.80     56.53 o 
 -13  -2  10       78.39       61.75     32.16 o 
 -12  -2  10       13.41       13.99      5.32 o 
 -11  -2  10       78.12       65.23     22.76 o 
 -10  -2  10       41.77       20.17      5.85 o 
  -9  -2  10       90.73       67.42     16.63 o 
  -8  -2  10        3.21        9.81      5.71 o 
  -7  -2  10       39.06       39.75      8.27 o 
  -6  -2  10       21.98       19.24      5.82 o 
  -5  -2  10       15.42       16.21      4.05 o 
  -4  -2  10      750.18      764.38     24.11 o 
  -3  -2  10       20.17       19.82     10.51 o 
  -2  -2  10        1.65       27.65     13.15 o 
  -1  -2  10       10.28       20.20     12.67 o 
   0  -2  10       12.05        5.78     17.47 o 
   1  -2  10      411.77      377.86     34.89 o 
   2  -2  10        5.93        4.64      5.70 o 
   3  -2  10       60.46       48.11     10.88 o 
   4  -2  10      204.46      134.17     40.01 o 
   5  -2  10       88.47       92.24     31.05 o 
   6  -2  10      118.30       84.72     54.72 o 
   7  -2  10        6.93       17.61     19.56 o 
 -13  -1  10      111.18       61.40     13.78 o 
 -12  -1  10        3.35        4.11      5.92 o 
 -11  -1  10       58.16       64.53     14.10 o 
 -10  -1  10       77.09       50.43      9.95 o 
  -9  -1  10      152.52      172.82     15.61 o 
  -8  -1  10      179.66      147.89     13.86 o 
  -7  -1  10      412.21      387.92     16.37 o 
  -6  -1  10       66.49       95.80     24.68 o 
  -5  -1  10      151.01      184.50     12.70 o 
  -4  -1  10       78.73       63.65     10.22 o 
  -3  -1  10       17.20       10.55      9.35 o 
  -2  -1  10       18.64       39.87     13.34 o 
  -1  -1  10       67.12       63.51     15.54 o 
   0  -1  10       13.52       31.95     27.71 o 
   1  -1  10       73.21       91.40     27.15 o 
   2  -1  10      124.28      155.31     33.69 o 
   3  -1  10       53.87       36.03     11.63 o 
   4  -1  10       60.54       88.41     30.56 o 
   5  -1  10       21.80       26.24     19.91 o 
   6  -1  10        7.67       20.40     24.99 o 
 -14   0  10       21.62       18.80     16.71 o 
 -12   0  10        2.95        6.79      6.44 o 
 -11   0  10      577.48      584.23     45.46 o 
 -10   0  10      575.93      580.50     27.26 o 
  -9   0  10      117.91      115.27     12.71 o 
  -8   0  10        3.17        8.14      3.97 o 
  -7   0  10       25.06       16.22      7.96 o 
  -6   0  10       48.34       44.21      8.51 o 
  -5   0  10       59.88       74.56     15.82 o 
  -4   0  10       67.01       63.32     16.67 o 
  -3   0  10       11.72       12.09     12.43 o 
  -2   0  10       15.36       21.41     13.99 o 
  -1   0  10        4.11        5.15     17.68 o 
   0   0  10      168.65      155.66     64.74 o 
   1   0  10       49.00       34.25     27.43 o 
   2   0  10      234.43      177.86     90.22 o 
   3   0  10      133.16      127.81     46.50 o 
   4   0  10        2.04       24.64     20.61 o 
   5   0  10       10.65       29.93     23.53 o 
 -14   1  10       15.54       10.86     20.74 o 
 -13   1  10        2.61       11.14      9.68 o 
 -12   1  10        9.90       16.22     13.99 o 
 -11   1  10        0.35        6.38      4.78 o 
 -10   1  10      223.67      186.76     60.97 o 
  -9   1  10        1.31        3.01      3.15 o 
  -8   1  10        0.09        4.82      3.57 o 
  -7   1  10        0.39        1.48      3.10 o 
  -6   1  10       19.69       21.79      6.99 o 
  -5   1  10       88.55      101.41     13.69 o 
  -4   1  10      152.46      137.86     26.98 o 
  -3   1  10       51.53       73.60     12.95 o 
  -2   1  10       34.10       35.92     12.61 o 
  -1   1  10       78.12       81.94     34.88 o 
   0   1  10       53.85       65.65     29.24 o 
   1   1  10       30.83       33.21     17.96 o 
   2   1  10        9.77       30.49     29.03 o 
   3   1  10      301.40      337.21     72.26 o 
   4   1  10      139.69      127.81     45.04 o 
   5   1  10       18.76       10.86     21.09 o 
 -14   2  10       33.35       24.64     17.33 o 
 -13   2  10        0.72        4.04      8.08 o 
 -12   2  10       17.57       14.76      9.05 o 
 -11   2  10        0.48        6.80      7.61 o 
 -10   2  10        4.67        2.58      2.98 o 
  -9   2  10       31.90       20.26      6.65 o 
  -8   2  10        5.28        4.00      2.59 o 
  -7   2  10       17.23        9.30      5.27 o 
  -6   2  10        3.27        6.06      5.66 o 
  -5   2  10        4.05        9.47      7.45 o 
  -4   2  10      174.88      143.05     35.67 o 
  -3   2  10       30.32       16.31      7.97 o 
  -2   2  10        9.11       22.35     20.12 o 
  -1   2  10      171.23      118.48     52.63 o 
   0   2  10        0.72       28.61     31.26 o 
   1   2  10       60.91       73.23     32.58 o 
   2   2  10       27.65       53.12     27.57 o 
   3   2  10      185.50      153.43     94.33 o 
   4   2  10      301.91      331.01     60.29 o 
 -13   3  10        2.16       15.59     10.51 o 
 -12   3  10        0.03       13.99      9.05 o 
 -11   3  10        0.12        3.90      7.94 o 
 -10   3  10        6.30        2.78      9.26 o 
  -9   3  10        5.01        8.58      5.46 o 
  -8   3  10       15.30       13.59      5.80 o 
  -7   3  10        5.90        6.98      2.68 o 
  -6   3  10        2.90       10.06      4.94 o 
  -5   3  10        5.70       20.72      8.88 o 
  -4   3  10        1.12        7.70      7.66 o 
  -3   3  10       20.98       20.54     16.64 o 
  -2   3  10        0.90       18.93     13.85 o 
  -1   3  10       41.72       45.25     18.87 o 
   0   3  10        7.42        8.01     13.85 o 
   1   3  10        3.67       11.83     13.09 o 
   2   3  10      137.92      154.19     50.75 o 
   3   3  10        3.44        3.83     11.00 o 
 -13   4  10        1.56        0.00      5.99 o 
 -12   4  10       15.00       16.15     10.37 o 
 -11   4  10        2.95        3.90      6.96 o 
 -10   4  10        8.57       13.23     10.86 o 
  -9   4  10       18.33       14.90     12.32 o 
  -8   4  10        7.38       10.08      4.68 o 
  -7   4  10       13.50       11.42      4.22 o 
  -6   4  10        9.51       12.19      6.82 o 
  -5   4  10        9.55        9.12      7.29 o 
  -4   4  10       61.45       49.61     16.32 o 
  -3   4  10       76.93       71.91     25.97 o 
  -2   4  10        7.83       10.58     12.18 o 
  -1   4  10        9.67       20.74     14.13 o 
   0   4  10       78.85       85.62     36.62 o 
   1   4  10        8.79        0.00     12.81 o 
   2   4  10       84.35       67.59     38.50 o 
 -12   5  10       21.24       17.12     11.14 o 
 -11   5  10       10.43       15.45      7.73 o 
 -10   5  10       22.85       14.48     11.76 o 
  -9   5  10       69.82       63.91     23.67 o 
  -8   5  10        5.58        7.59      4.87 o 
  -6   5  10       20.65       11.76     10.72 o 
  -5   5  10       90.88       57.22     35.78 o 
  -4   5  10       58.80       54.30     41.56 o 
  -3   5  10        8.08        7.10      8.35 o 
  -2   5  10        8.26        0.97     10.02 o 
  -1   5  10       28.59        3.06     15.38 o 
   0   5  10       89.09       45.11     36.06 o 
  -5   6  10      109.42       73.37     45.94 o 
  -4   6  10       80.90       60.15     48.52 o 
  -3   6  10        1.36        4.46      6.13 o 
  -2   6  10       17.59       12.18     14.13 o 
  -3 -15  11       13.24       11.69     11.53 o 
  -2 -15  11       37.56       40.68     15.53 o 
  -1 -15  11        2.18       15.26      9.08 o 
   0 -15  11        4.99       26.25     17.30 o 
   1 -15  11        0.65       12.94     12.19 o 
  -6 -14  11        1.05       20.34     13.89 o 
  -5 -14  11        0.15        5.28     10.26 o 
  -4 -14  11        1.71        8.69      9.49 o 
  -3 -14  11        0.93        6.04      5.83 o 
  -2 -14  11       23.55       36.32     19.52 o 
  -1 -14  11      130.03      117.38     36.47 o 
   0 -14  11        9.19       25.71     13.92 o 
   1 -14  11        4.78        9.76     11.46 o 
   2 -14  11        7.52       10.29      8.44 o 
   3 -14  11       85.99      105.70     23.26 o 
   4 -14  11      122.36       82.07     23.63 o 
  -8 -13  11        4.97        6.26      6.32 o 
  -7 -13  11        7.91        7.64     19.21 o 
  -6 -13  11       20.70       10.97      6.60 o 
  -5 -13  11       18.02       12.02      9.66 o 
  -4 -13  11        0.44       13.58     12.35 o 
  -3 -13  11        1.57       20.69     14.48 o 
  -2 -13  11        1.32       17.43     16.36 o 
  -1 -13  11      144.26      185.63     39.71 o 
   0 -13  11      272.15      244.44     34.46 o 
   1 -13  11        2.15        7.71     11.07 o 
   2 -13  11       55.59       70.61     18.60 o 
   3 -13  11        0.60        8.26     10.45 o 
   4 -13  11      131.06      141.57     33.67 o 
   5 -13  11       36.90       34.39     20.19 o 
  -9 -12  11        0.21       10.10     18.20 o 
  -8 -12  11       55.60       40.33     16.22 o 
  -7 -12  11        2.72       15.50     12.88 o 
  -6 -12  11       17.34       19.64     15.10 o 
  -5 -12  11        0.96        5.82      9.57 o 
  -4 -12  11        0.23       23.42     11.75 o 
  -3 -12  11        4.32       18.02     16.20 o 
  -2 -12  11       75.13       76.71     29.10 o 
  -1 -12  11       11.72       21.40     13.13 o 
   0 -12  11       78.57       94.33     25.37 o 
   1 -12  11       80.42      106.42     29.34 o 
   2 -12  11        0.38       12.80     11.94 o 
   3 -12  11       69.80       72.84     24.43 o 
   4 -12  11        7.50       13.21     10.88 o 
   5 -12  11      168.92      109.91     51.83 o 
   6 -12  11       78.19       50.35     16.70 o 
  -9 -11  11       22.97       15.40     10.26 o 
  -8 -11  11        9.42       20.32      8.62 o 
  -7 -11  11      239.58      260.12     39.79 o 
  -6 -11  11       50.16       40.89     14.97 o 
  -5 -11  11       14.68       15.67     16.53 o 
  -4 -11  11       21.08       40.17     32.93 o 
  -3 -11  11       22.04       24.01     15.59 o 
  -2 -11  11      102.03      122.18     22.87 o 
  -1 -11  11        5.46       19.68     13.43 o 
   0 -11  11       34.22       33.32     13.62 o 
   1 -11  11      267.73      269.85     29.99 o 
   2 -11  11      326.59      292.49     32.29 o 
   3 -11  11      146.26      151.13     29.19 o 
   4 -11  11      261.37      252.05     84.98 o 
   5 -11  11        5.78       11.57      6.97 o 
   6 -11  11      151.32      169.31     27.03 o 
 -11 -10  11       13.75        9.82     11.42 o 
 -10 -10  11        0.84        4.59     12.60 o 
  -9 -10  11       68.45       43.86     25.41 o 
  -8 -10  11      110.47       82.54     24.14 o 
  -7 -10  11       17.49       12.56      9.30 o 
  -6 -10  11       17.40       10.58     14.01 o 
  -5 -10  11       21.33       25.98     18.31 o 
  -4 -10  11       86.62       91.00     21.40 o 
  -3 -10  11      471.41      494.66     39.68 o 
  -2 -10  11       10.21       20.07     15.56 o 
  -1 -10  11       25.89       21.80     16.55 o 
   0 -10  11       39.79       29.83     16.91 o 
   1 -10  11       69.89       57.02     22.90 o 
   2 -10  11      269.59      314.30     34.56 o 
   3 -10  11       80.51       63.10     24.01 o 
   4 -10  11      388.76      407.03     46.17 o 
   5 -10  11      113.85      145.03     26.52 o 
   6 -10  11       87.46       96.66     25.17 o 
 -12  -9  11        1.13        7.45      6.68 o 
 -11  -9  11        0.38        6.33      5.78 o 
 -10  -9  11        4.09       13.23     10.58 o 
  -9  -9  11      233.18      234.25     26.45 o 
  -8  -9  11       29.25       27.64     14.62 o 
  -7  -9  11        5.25       14.87     18.80 o 
  -6  -9  11       30.22       39.80     17.06 o 
  -5  -9  11        1.33       21.61     11.94 o 
  -4  -9  11       73.86       81.37     22.17 o 
  -3  -9  11      575.25      608.85     50.85 o 
  -2  -9  11       29.22       57.56     18.92 o 
  -1  -9  11      396.84      334.77     32.37 o 
   0  -9  11      353.34      355.99     29.97 o 
   1  -9  11        1.60       21.01     11.40 o 
   2  -9  11      344.15      371.24     31.60 o 
   3  -9  11       16.54       17.32     12.97 o 
   4  -9  11       60.49       74.27     19.48 o 
   5  -9  11      221.58      196.46     58.86 o 
   6  -9  11       15.51       30.52     15.94 o 
   7  -9  11      233.23      236.66     42.57 o 
 -12  -8  11        1.47       13.09      7.52 o 
 -11  -8  11        0.61        3.83      4.25 o 
 -10  -8  11        2.34        5.08      7.24 o 
  -9  -8  11       30.96       28.82     16.78 o 
  -8  -8  11       22.71       25.06     11.35 o 
  -7  -8  11       67.18       79.31     24.40 o 
  -6  -8  11        1.54       21.79     22.97 o 
  -5  -8  11      122.19      159.70     24.96 o 
  -4  -8  11       46.68       37.52     15.87 o 
  -3  -8  11      868.45     1018.86     93.70 o 
  -2  -8  11      273.78      248.83     31.70 o 
  -1  -8  11        7.23       12.96     13.53 o 
   0  -8  11      428.93      407.86     52.21 o 
   1  -8  11      842.14      815.49     38.02 o 
   2  -8  11      121.62      135.07     28.35 o 
   3  -8  11      290.63      248.68     37.27 o 
   4  -8  11        2.98        9.78     10.89 o 
   5  -8  11      106.95      126.44     24.11 o 
   6  -8  11      123.82      124.97     20.11 o 
   7  -8  11        6.23       13.33     11.58 o 
 -13  -7  11       30.22       32.58     17.06 o 
 -12  -7  11       18.56       17.33      8.70 o 
 -11  -7  11        9.54       13.64     12.46 o 
 -10  -7  11        2.09        5.57      8.56 o 
  -9  -7  11        3.08        7.24      9.26 o 
  -8  -7  11       58.65       84.30     27.85 o 
  -7  -7  11        0.42        6.96      5.64 o 
  -6  -7  11      142.95      168.37     32.15 o 
  -5  -7  11      110.05      115.05     21.72 o 
  -4  -7  11       23.12       42.94     15.77 o 
  -3  -7  11       60.35       58.49     27.00 o 
  -2  -7  11      365.16      385.75     31.53 o 
  -1  -7  11      236.16      238.93     26.21 o 
   0  -7  11      208.36      179.70     45.25 o 
   1  -7  11      365.94      409.42     52.12 o 
   2  -7  11      151.39      143.23     17.40 o 
   3  -7  11      371.45      366.71     25.17 o 
   4  -7  11      194.00      214.29     23.54 o 
   5  -7  11        1.01       19.10     12.39 o 
   6  -7  11       87.98       97.00     19.25 o 
   7  -7  11       36.76       16.42     12.00 o 
 -13  -6  11        5.87        0.97      6.89 o 
 -12  -6  11        1.19        3.27      9.33 o 
 -11  -6  11       28.93       22.21     16.57 o 
 -10  -6  11       25.89       38.64     17.40 o 
  -9  -6  11       43.79       61.47     24.43 o 
  -8  -6  11       74.79       65.91     20.95 o 
  -7  -6  11      109.94      101.75     42.08 o 
  -6  -6  11       97.57      100.65     13.16 o 
  -5  -6  11       86.39       94.47     13.75 o 
  -4  -6  11      192.91      178.56     21.59 o 
  -3  -6  11       35.56       31.17     12.38 o 
  -2  -6  11        4.59        2.50      9.17 o 
  -1  -6  11        3.48       15.26     11.96 o 
   0  -6  11       48.19       73.48     21.06 o 
   1  -6  11      113.89      108.61     19.43 o 
   2  -6  11      554.71      584.28     32.59 o 
   3  -6  11        2.91       12.97     10.82 o 
   4  -6  11      263.55      277.96     25.45 o 
   5  -6  11      162.63      160.02     20.85 o 
   6  -6  11       28.63       33.21     14.04 o 
   7  -6  11       90.89      103.24     68.92 o 
 -14  -5  11        3.61        6.06      7.45 o 
 -13  -5  11        1.13        3.34     10.37 o 
 -12  -5  11       41.63       33.48     21.79 o 
 -11  -5  11        0.40        2.85      4.18 o 
 -10  -5  11       15.54       26.11     13.30 o 
  -9  -5  11      143.13      106.80     32.16 o 
  -8  -5  11      273.88      266.85     31.38 o 
  -7  -5  11      398.58      390.16     34.12 o 
  -6  -5  11       82.53       82.42     14.11 o 
  -5  -5  11      176.91      173.97     17.01 o 
  -4  -5  11        9.47       16.73      8.58 o 
  -3  -5  11      317.06      330.12     23.29 o 
  -2  -5  11      900.19      819.47     38.93 o 
  -1  -5  11      285.93      352.79     87.43 o 
   0  -5  11      363.70      363.83     33.25 o 
   1  -5  11       64.47       70.52     14.32 o 
   2  -5  11      152.38      179.24     16.26 o 
   3  -5  11      374.43      389.67     22.90 o 
   4  -5  11       11.70        9.31      7.49 o 
   5  -5  11      743.34      879.37     87.64 o 
   6  -5  11      306.58      236.41    122.03 o 
 -14  -4  11        5.59        5.36      3.97 o 
 -13  -4  11       41.37       28.05     19.70 o 
 -12  -4  11       24.52       18.10     15.80 o 
 -11  -4  11       83.46       71.29     19.62 o 
 -10  -4  11        1.78        5.39      5.92 o 
  -9  -4  11        0.66        7.14      4.14 o 
  -8  -4  11      101.16       88.14     15.52 o 
  -7  -4  11      157.31      154.58     20.88 o 
  -6  -4  11      181.84      157.44     19.38 o 
  -5  -4  11       51.31       46.67     10.45 o 
  -4  -4  11      318.69      370.52     14.74 o 
  -3  -4  11      104.15      108.53     15.60 o 
  -2  -4  11      656.65      740.43    114.93 o 
  -1  -4  11      291.03      341.40     20.63 o 
   0  -4  11      255.32      243.74     40.03 o 
   1  -4  11      426.71      481.58     26.86 o 
   2  -4  11       84.47       69.17      9.48 o 
   3  -4  11      458.81      440.14     25.48 o 
   4  -4  11      474.40      480.60     47.79 o 
   5  -4  11      274.63      264.95    124.89 o 
   6  -4  11      569.87      624.92     98.92 o 
 -14  -3  11        3.56        7.45      8.63 o 
 -13  -3  11        2.68        2.85      5.36 o 
 -12  -3  11      100.32       33.21     39.40 o 
 -11  -3  11        0.55        2.55      4.93 o 
 -10  -3  11       23.51       11.38      5.36 o 
  -9  -3  11      219.20      173.48     29.75 o 
  -8  -3  11        4.57       12.85      6.10 o 
  -7  -3  11        4.78        6.20      4.65 o 
  -6  -3  11      333.32      305.38     17.91 o 
  -5  -3  11       81.11       62.61     11.79 o 
  -4  -3  11      653.77      702.79     41.88 o 
  -3  -3  11      292.01      291.25     21.10 o 
  -2  -3  11      218.62      232.28     39.05 o 
  -1  -3  11      408.42      409.63     39.14 o 
   0  -3  11        5.81        2.15     13.85 o 
   1  -3  11      296.80      286.08     16.60 o 
   2  -3  11      507.77      512.82     26.86 o 
   3  -3  11        1.76        2.48      2.81 o 
   4  -3  11      970.84     1094.18     66.83 o 
   5  -3  11       11.38       21.30     18.31 o 
   6  -3  11      143.62      214.48     51.44 o 
 -13  -2  11        2.97        0.00      4.11 o 
 -12  -2  11       75.15       78.80     17.75 o 
 -11  -2  11       10.56        4.61      4.63 o 
 -10  -2  11       97.81       58.55     15.41 o 
  -9  -2  11      244.41      253.91     27.49 o 
  -8  -2  11      382.56      388.90     20.28 o 
  -7  -2  11      114.39      101.12     19.20 o 
  -6  -2  11        7.55        6.19      4.52 o 
  -5  -2  11       76.52       50.82     19.76 o 
  -4  -2  11      779.81      789.18     50.07 o 
  -3  -2  11      724.08      837.59    119.94 o 
  -2  -2  11       31.52       37.52     25.06 o 
  -1  -2  11      360.81      390.39     56.87 o 
   0  -2  11      193.39      216.50     31.40 o 
   1  -2  11       59.45       57.15     29.10 o 
   2  -2  11      204.56      206.06     46.29 o 
   3  -2  11      216.91      202.99     77.27 o 
   4  -2  11      132.02       96.00     29.24 o 
   5  -2  11       71.79      110.62     35.36 o 
 -12  -1  11        3.06        6.33      6.47 o 
 -11  -1  11        8.79        3.48      9.95 o 
 -10  -1  11        3.31        6.44      3.96 o 
  -9  -1  11       23.07       17.43      5.86 o 
  -8  -1  11      499.14      518.15     23.17 o 
  -7  -1  11       16.95       18.97      7.31 o 
  -6  -1  11       41.53       37.75      8.43 o 
  -5  -1  11      489.70      503.67     29.08 o 
  -4  -1  11        7.48        6.54     10.11 o 
  -3  -1  11      121.54      118.14     27.32 o 
  -2  -1  11      203.51      225.62     29.72 o 
  -1  -1  11        0.05       12.74     11.97 o 
   0  -1  11       91.49      131.99     40.52 o 
   1  -1  11       27.56       18.87     27.01 o 
   2  -1  11      123.74      147.51     59.38 o 
   3  -1  11      124.34      106.65     73.51 o 
   4  -1  11       40.80       25.69     23.04 o 
   5  -1  11       93.80       92.79     46.36 o 
 -11   0  11      177.61      123.32     18.21 o 
 -10   0  11       43.67       43.58     11.83 o 
  -9   0  11       69.49       49.14     13.14 o 
  -8   0  11        2.51        3.04      4.84 o 
  -7   0  11       70.20       70.97     18.61 o 
  -6   0  11       61.88       75.22     15.88 o 
  -5   0  11      462.78      452.96     66.41 o 
  -4   0  11      554.88      644.67     85.66 o 
  -3   0  11        1.07        3.02      7.41 o 
  -2   0  11      115.74      182.53     48.87 o 
  -1   0  11      263.32      262.03     99.96 o 
   0   0  11       20.14        7.59     11.97 o 
   1   0  11      345.80      456.59     68.43 o 
   2   0  11       52.05       55.69     21.23 o 
   3   0  11       27.31       53.05     32.30 o 
   4   0  11       76.60       73.65     28.19 o 
 -14   1  11       38.68       31.67     20.47 o 
 -13   1  11        6.43       22.62     14.55 o 
 -12   1  11        0.67       10.16      6.47 o 
 -10   1  11        4.40        3.42      5.14 o 
  -9   1  11       70.92       51.25     18.43 o 
  -8   1  11      167.67      154.52     16.34 o 
  -7   1  11       23.62       24.31      8.57 o 
  -6   1  11      251.66      262.77     23.39 o 
  -5   1  11       25.58       24.17      8.11 o 
  -4   1  11      538.10      576.02     54.44 o 
  -3   1  11      102.17       96.55     31.33 o 
  -2   1  11        9.38        9.12     14.27 o 
  -1   1  11      433.56      454.65     93.56 o 
   0   1  11       45.56       62.72     19.91 o 
   1   1  11      232.06      181.27     87.16 o 
   2   1  11      385.91      461.75     66.55 o 
   3   1  11       11.91       13.57     19.56 o 
 -13   2  11       57.34       32.79     25.41 o 
 -12   2  11        3.09       16.92     14.97 o 
 -11   2  11      161.36       97.74     57.92 o 
 -10   2  11      121.34       90.36     51.58 o 
  -9   2  11        3.17        8.77      6.61 o 
  -8   2  11      113.54      131.64     45.39 o 
  -7   2  11       65.95       46.72     18.30 o 
  -6   2  11       60.72       33.45     15.94 o 
  -5   2  11      257.19      288.97     61.09 o 
  -4   2  11       10.32       13.67      8.49 o 
  -3   2  11      166.79      176.96     27.22 o 
  -2   2  11       59.12       44.27     17.26 o 
  -1   2  11       63.27       74.97     22.90 o 
   0   2  11      288.97      360.53     52.28 o 
   1   2  11        6.46       14.69     18.52 o 
   2   2  11      387.97      421.02     68.08 o 
 -12   3  11       21.43       10.30     10.37 o 
 -11   3  11       19.52        9.61     13.44 o 
 -10   3  11       57.49       47.62     33.55 o 
  -9   3  11        0.83        1.60      3.13 o 
  -8   3  11       30.68       33.28     13.78 o 
  -7   3  11      144.57      154.40     27.92 o 
  -6   3  11       23.16       10.03      7.15 o 
  -5   3  11      127.88      168.49     44.27 o 
  -4   3  11       19.75       29.93     16.92 o 
  -3   3  11      313.39      325.16     61.33 o 
  -2   3  11       95.72       88.76     41.42 o 
  -1   3  11        0.23        5.64     11.97 o 
   0   3  11      208.72      162.76     89.11 o 
   1   3  11      312.05      262.51    134.56 o 
 -12   4  11       16.53        6.40      7.73 o 
 -11   4  11       10.96        5.08      8.98 o 
  -7   4  11       62.82       53.25     28.82 o 
  -6   4  11      186.85      210.09     46.15 o 
  -5   4  11      130.13       97.39     42.46 o 
  -4   4  11      566.94      647.54     53.46 o 
  -3   4  11       85.84       71.08     32.51 o 
  -2   4  11       72.94       78.80     26.80 o 
  -1   4  11       16.92       10.65     19.91 o 
  -5   5  11       16.48       15.18     16.78 o 
  -4   5  11       28.54       42.19     26.04 o 
  -3   5  11       49.88       32.79     21.86 o 
  -5 -14  12       46.00       71.81     30.05 o 
  -4 -14  12        0.16       15.38     16.02 o 
  -3 -14  12      124.61      139.52     28.12 o 
  -2 -14  12      126.36      104.26     31.89 o 
  -1 -14  12       19.46       24.31     14.50 o 
   0 -14  12      119.70       67.33     30.60 o 
   1 -14  12        9.30        6.95      8.49 o 
   2 -14  12       56.68       67.54     17.28 o 
  -7 -13  12      147.27      128.53     38.18 o 
  -6 -13  12        0.21        8.35      9.58 o 
  -5 -13  12       12.10       22.35     11.04 o 
  -4 -13  12      182.24      168.58     44.82 o 
  -3 -13  12        4.31       15.79     13.89 o 
  -2 -13  12      291.31      319.26     74.14 o 
  -1 -13  12      139.89       93.56     50.78 o 
   0 -13  12      133.50      102.92     26.97 o 
   1 -13  12      148.07      158.77     35.09 o 
   2 -13  12       28.12       30.39     13.51 o 
   3 -13  12       49.44       45.67     25.55 o 
  -9 -12  12        8.02        1.11      8.99 o 
  -8 -12  12        2.97        8.22      8.93 o 
  -7 -12  12       73.49       55.32     24.77 o 
  -6 -12  12      182.37      235.62     37.82 o 
  -5 -12  12       29.34       24.09     21.16 o 
  -4 -12  12      140.53      176.20     34.21 o 
  -3 -12  12       45.19       86.41     21.81 o 
  -2 -12  12       54.53       79.69     20.23 o 
  -1 -12  12       93.60       83.60     30.35 o 
   0 -12  12       19.43       12.66     10.51 o 
   1 -12  12      220.16      188.60     42.27 o 
   2 -12  12      365.99      355.55     43.49 o 
   3 -12  12       15.80       22.82     16.00 o 
   4 -12  12      196.21      131.58    110.72 o 
 -10 -11  12       41.85       47.84     36.34 o 
  -9 -11  12      114.07      164.77     56.91 o 
  -8 -11  12      264.09      297.68     34.20 o 
  -7 -11  12      227.46      223.87     50.40 o 
  -6 -11  12       69.24       69.88     23.61 o 
  -5 -11  12      225.26      232.60     42.31 o 
  -4 -11  12       20.96       32.67     19.05 o 
  -3 -11  12      338.96      350.08     33.31 o 
  -2 -11  12       12.74       25.82     17.31 o 
  -1 -11  12        9.14        3.46     13.61 o 
   0 -11  12      554.85      606.65     44.75 o 
   1 -11  12       61.14       62.49     20.55 o 
   2 -11  12      753.16      754.95     49.51 o 
   3 -11  12      182.77      210.30     35.85 o 
   4 -11  12       33.19       30.10     16.47 o 
   5 -11  12       82.60       71.17     25.87 o 
 -11 -10  12       57.89       41.84     35.57 o 
 -10 -10  12       85.52       68.92     47.82 o 
  -9 -10  12       99.28       90.78     47.62 o 
  -8 -10  12       57.04       51.94     19.76 o 
  -7 -10  12      113.75      125.38     28.10 o 
  -6 -10  12        1.38       11.86     10.92 o 
  -5 -10  12      432.32      456.93     34.87 o 
  -4 -10  12      149.34      171.74     40.53 o 
  -3 -10  12      291.37      301.37     36.55 o 
  -2 -10  12      148.65      152.44     25.49 o 
  -1 -10  12        0.47        9.55     10.37 o 
   0 -10  12      296.48      365.13     32.07 o 
   1 -10  12       68.26       58.89     24.19 o 
   2 -10  12      302.85      291.16     29.20 o 
   3 -10  12      486.55      530.81     64.66 o 
   4 -10  12       51.60       55.84     18.19 o 
   5 -10  12      116.75       71.20     32.43 o 
 -11  -9  12        5.70        7.31      5.92 o 
 -10  -9  12      126.11      130.39     24.71 o 
  -9  -9  12       29.15       37.31     19.70 o 
  -8  -9  12       24.92       34.44     13.85 o 
  -7  -9  12       88.72      101.95     36.50 o 
  -6  -9  12       77.95       43.37     27.22 o 
  -5  -9  12      366.99      346.95     35.39 o 
  -4  -9  12      334.80      359.86     40.58 o 
  -3  -9  12       18.19       13.12     13.24 o 
  -2  -9  12      759.14      810.32     52.10 o 
  -1  -9  12      135.49      158.40     29.56 o 
   0  -9  12        3.24       20.12     14.27 o 
   1  -9  12      212.36      168.44     21.87 o 
   2  -9  12        1.74       20.07     17.16 o 
   3  -9  12      103.12       88.32     19.37 o 
   4  -9  12      340.21      366.67     50.09 o 
   5  -9  12       10.95       23.10     13.67 o 
   6  -9  12      103.20      132.53     27.15 o 
 -12  -8  12       22.27       19.35     10.86 o 
 -11  -8  12       31.41       37.80     34.53 o 
 -10  -8  12        2.30        9.26      7.80 o 
  -9  -8  12      209.93      245.39     25.83 o 
  -8  -8  12      107.90      126.77     59.31 o 
  -7  -8  12      121.04       73.41     20.99 o 
  -6  -8  12      505.13      522.64     54.20 o 
  -5  -8  12       33.79       44.76     32.58 o 
  -4  -8  12      160.13      195.38     62.03 o 
  -3  -8  12      233.18      268.32     30.39 o 
  -2  -8  12       93.10       81.79     19.18 o 
  -1  -8  12      620.80      663.38     46.57 o 
   0  -8  12      117.10      100.69     29.56 o 
   1  -8  12       15.51       13.63      7.03 o 
   2  -8  12      141.36      160.94     21.89 o 
   3  -8  12        2.03        9.60      6.41 o 
   4  -8  12      197.52      203.57     26.27 o 
   5  -8  12       44.05       42.19     19.33 o 
   6  -8  12       33.90       33.15     11.73 o 
 -13  -7  12       92.21       53.18     44.76 o 
 -12  -7  12       12.18       19.07     22.28 o 
 -11  -7  12       19.74       26.38     16.08 o 
 -10  -7  12       26.26       42.33     35.02 o 
  -9  -7  12       39.13       35.64     20.68 o 
  -8  -7  12      505.68      489.24     94.60 o 
  -7  -7  12        9.03        5.78      5.37 o 
  -6  -7  12       42.79       34.94     12.43 o 
  -5  -7  12      262.30      275.52     24.87 o 
  -4  -7  12        1.52       16.25      9.72 o 
  -3  -7  12      622.80      624.30     39.44 o 
  -2  -7  12      250.35      231.43     51.85 o 
  -1  -7  12       46.37       67.03     17.86 o 
   0  -7  12       32.40       50.84     26.11 o 
   1  -7  12        2.44       13.69     11.32 o 
   2  -7  12      166.92      163.62     19.12 o 
   3  -7  12      133.76      115.23     18.44 o 
   4  -7  12       13.89       18.37     11.08 o 
   5  -7  12      182.84      181.57     32.68 o 
   6  -7  12       29.67       37.03     17.61 o 
 -13  -6  12       10.39       17.61     10.79 o 
 -12  -6  12       18.55       22.35     15.11 o 
 -11  -6  12       25.91       26.04     13.85 o 
 -10  -6  12      156.36      172.99     27.71 o 
  -9  -6  12       31.98       30.91     14.83 o 
  -8  -6  12      140.21      103.20     49.01 o 
  -7  -6  12      318.70      363.25     70.41 o 
  -6  -6  12       12.04       14.91      6.38 o 
  -5  -6  12      590.94      601.06     27.18 o 
  -4  -6  12      649.55      867.78    266.13 o 
  -3  -6  12       14.70       28.52     15.35 o 
  -2  -6  12      262.98      261.93     54.85 o 
  -1  -6  12       40.25       38.04     16.42 o 
   0  -6  12     1317.30     1305.00     74.59 o 
   1  -6  12      383.44      410.00     33.47 o 
   2  -6  12        2.81        5.39      5.29 o 
   3  -6  12      288.45      344.20     27.50 o 
   4  -6  12        8.85       21.88     16.32 o 
   5  -6  12      202.45      150.30     81.59 o 
 -13  -5  12        0.05        2.58      3.76 o 
 -12  -5  12      239.61      358.79     47.55 o 
 -11  -5  12       35.84       40.10     24.92 o 
 -10  -5  12       83.99      113.75     40.45 o 
  -9  -5  12      372.69      333.49     55.48 o 
  -8  -5  12      206.60      160.69     36.91 o 
  -7  -5  12      110.10      123.06     19.61 o 
  -6  -5  12      210.89      251.24     37.46 o 
  -5  -5  12      333.68      298.76     33.16 o 
  -4  -5  12     1334.72     1277.14     48.70 o 
  -3  -5  12     1697.24     1698.16     72.93 o 
  -2  -5  12       24.53       32.35     13.10 o 
  -1  -5  12      441.21      487.41     32.87 o 
   0  -5  12      166.43      146.37     32.09 o 
   1  -5  12      401.85      392.32     29.46 o 
   2  -5  12      240.09      214.94     27.35 o 
   3  -5  12       23.49       34.14     13.56 o 
   4  -5  12      188.86      143.40     71.63 o 
   5  -5  12        2.09        7.73     20.68 o 
 -13  -4  12       83.01       23.74     17.47 o 
 -12  -4  12       74.70       89.11     20.19 o 
 -11  -4  12      132.12      125.51     57.92 o 
 -10  -4  12       97.23       97.31     41.14 o 
  -9  -4  12      171.16      105.86     27.29 o 
  -8  -4  12      623.23      605.17     46.77 o 
  -7  -4  12        0.67        7.62      3.81 o 
  -6  -4  12      632.34      667.99     24.09 o 
  -5  -4  12       67.00       52.72     12.59 o 
  -4  -4  12      964.17      960.80     51.52 o 
  -3  -4  12     1363.71     1386.49     41.68 o 
  -2  -4  12       58.25       54.43     28.02 o 
  -1  -4  12      596.40      582.32     45.04 o 
   0  -4  12      176.95      184.61     26.04 o 
   1  -4  12       16.48       28.84     13.26 o 
   2  -4  12      394.87      484.58     52.70 o 
   3  -4  12      158.80      107.00     48.38 o 
   4  -4  12      172.91      123.98     71.28 o 
   5  -4  12        5.33       11.97     22.97 o 
 -13  -3  12      164.41      123.77     57.36 o 
 -12  -3  12       48.83       28.96     15.52 o 
 -11  -3  12        8.33       10.44     11.42 o 
 -10  -3  12       18.91       11.67      4.55 o 
  -9  -3  12        3.91        8.80      4.62 o 
  -8  -3  12      529.18      498.01     30.51 o 
  -7  -3  12      130.88      123.98     23.63 o 
  -6  -3  12       48.77       72.03     15.65 o 
  -5  -3  12        2.45        5.50      3.69 o 
  -4  -3  12      185.39      131.46     20.58 o 
  -3  -3  12      527.76      418.18     72.33 o 
  -2  -3  12      388.12      407.73     56.60 o 
  -1  -3  12       51.62       48.73     25.34 o 
   0  -3  12      109.17      127.11     27.71 o 
   1  -3  12      141.27      157.33     54.72 o 
   2  -3  12      214.28      230.70     81.66 o 
   3  -3  12      345.57      342.01    133.80 o 
   4  -3  12       16.29       16.36     19.70 o 
 -12  -2  12      291.12      306.02     37.03 o 
 -11  -2  12        1.44        3.69      7.17 o 
 -10  -2  12      332.32      301.80     22.94 o 
  -9  -2  12       43.52       29.48      8.33 o 
  -8  -2  12       55.16       40.21      7.83 o 
  -7  -2  12       80.79      114.38     33.54 o 
  -6  -2  12      235.67      202.78     16.25 o 
  -5  -2  12      204.93      200.84     36.51 o 
  -4  -2  12      530.02      521.13     91.82 o 
  -3  -2  12        5.31        5.57     12.81 o 
  -2  -2  12      401.77      467.80     52.84 o 
  -1  -2  12       36.90       44.62     26.94 o 
   0  -2  12        9.36       12.46     13.51 o 
   1  -2  12      219.84      229.52     83.12 o 
   2  -2  12       23.91       22.97     20.88 o 
   3  -2  12       64.90      133.17     30.98 o 
   4  -2  12       56.62       47.62     31.33 o 
 -11  -1  12      300.98      313.54     28.54 o 
 -10  -1  12       86.12       30.07      7.30 o 
  -9  -1  12       34.94       29.89      9.95 o 
  -8  -1  12        7.24        6.61      4.85 o 
  -7  -1  12       80.56       60.17     17.31 o 
  -6  -1  12     1075.70     1088.95     49.42 o 
  -5  -1  12       83.14       64.02     22.69 o 
  -4  -1  12      435.03      461.54     59.45 o 
  -3  -1  12      135.63      147.58     25.13 o 
  -2  -1  12       59.75       60.70     18.38 o 
  -1  -1  12       73.69      112.22     56.73 o 
   0  -1  12        6.52       13.37     16.57 o 
   1  -1  12      194.92      191.02     84.86 o 
   2  -1  12      208.11      189.77    112.63 o 
   3  -1  12        6.24       14.13     16.71 o 
 -10   0  12      304.67      384.61     34.74 o 
  -9   0  12       37.72       31.26     11.14 o 
  -8   0  12      190.55      140.67     34.07 o 
  -7   0  12        3.33        8.41      7.94 o 
  -6   0  12      504.75      602.12     86.88 o 
  -5   0  12      179.55      206.33     67.46 o 
  -4   0  12       80.90       73.79     20.05 o 
  -3   0  12      266.34      278.31     82.63 o 
  -2   0  12      106.37       96.14     50.82 o 
  -1   0  12       34.88       30.00     19.21 o 
   0   0  12      113.87      121.27     39.68 o 
   1   0  12        0.87        7.94     14.13 o 
   2   0  12      114.42      101.36     47.34 o 
  -9   1  12       56.57       60.63     15.94 o 
  -8   1  12       60.85       90.43     20.19 o 
  -7   1  12      298.36      372.08     67.73 o 
  -6   1  12       40.77       32.41     15.45 o 
  -5   1  12      223.87      256.32     86.74 o 
  -4   1  12       33.65       45.32     20.26 o 
  -3   1  12      221.57      239.33     69.96 o 
  -2   1  12      327.16      327.74    104.42 o 
  -1   1  12        1.98       14.27     18.17 o 
   0   1  12      130.08      112.15     65.65 o 
   1   1  12       79.55       82.91     48.87 o 
  -8   2  12        0.17       11.76      9.40 o 
  -7   2  12      122.18      108.53     45.74 o 
  -6   2  12       53.92       47.62     18.45 o 
  -5   2  12      139.40      169.02     41.98 o 
  -4   2  12      425.03      545.77     51.10 o 
  -3   2  12        1.55       12.11     16.50 o 
  -2   2  12      165.60      173.06     83.81 o 
  -1   2  12        7.10       13.57     23.39 o 
   0   2  12       47.95       22.97     22.69 o 
  -7   3  12        3.32        6.75     11.28 o 
  -6   3  12      184.85      144.73     62.44 o 
  -5   3  12        0.25        2.09     10.79 o 
  -4   3  12      269.58      323.01     55.69 o 
  -3   3  12      229.96      256.25     64.25 o 
  -2   3  12       45.55       22.42     30.70 o 
  -1   3  12       68.14       46.64     29.86 o 
  -5   4  12      302.42      301.77     61.82 o 
  -4   4  12       64.88      131.92     27.36 o 
  -4 -14  13      157.21      163.25     73.37 o 
  -3 -14  13       20.55       22.69     21.23 o 
  -2 -14  13       49.39       41.82     15.51 o 
  -1 -14  13       51.97       40.46     16.79 o 
   0 -14  13        0.19        0.00     10.28 o 
  -6 -13  13       24.22       36.40     16.39 o 
  -5 -13  13      115.98      138.34     38.64 o 
  -4 -13  13       85.06       90.96     21.19 o 
  -3 -13  13      229.92      224.87     77.13 o 
  -2 -13  13        7.84        9.29     13.88 o 
  -1 -13  13       29.60       13.20     12.15 o 
   0 -13  13        0.28       10.61     10.69 o 
   1 -13  13       18.03       24.42     19.81 o 
   2 -13  13      100.86       72.91     21.15 o 
  -8 -12  13      172.01      223.63     45.56 o 
  -7 -12  13       37.83       38.18     21.49 o 
  -6 -12  13        6.27       22.06     12.14 o 
  -5 -12  13      185.57      181.61     34.15 o 
  -4 -12  13        4.83       18.02     14.21 o 
  -3 -12  13       71.20       77.83     28.43 o 
  -2 -12  13       88.98       79.52     20.91 o 
  -1 -12  13        5.50       24.19     17.91 o 
   0 -12  13      134.71      116.42     26.87 o 
   1 -12  13        7.33       21.43     13.75 o 
   2 -12  13      129.62      108.39     31.90 o 
   3 -12  13       56.99       64.32     35.50 o 
  -9 -11  13       76.28       60.76     33.52 o 
  -8 -11  13        6.35       16.10     10.72 o 
  -7 -11  13       29.94       47.82     29.72 o 
  -6 -11  13       30.63       25.45     14.27 o 
  -5 -11  13       45.68       57.69     26.56 o 
  -4 -11  13      105.81      118.40     33.17 o 
  -3 -11  13        0.03        4.40     12.90 o 
  -2 -11  13       96.39       69.35     27.33 o 
  -1 -11  13      311.92      282.49     50.05 o 
   0 -11  13      185.97      196.57     43.26 o 
   1 -11  13      112.69      122.17     25.86 o 
   2 -11  13       10.32       32.70     16.23 o 
   3 -11  13       15.93       24.05     12.48 o 
   4 -11  13        0.63       19.97     13.92 o 
 -10 -10  13        6.58       14.21      9.44 o 
  -9 -10  13       54.36       38.72     18.88 o 
  -8 -10  13        7.20       11.56     22.90 o 
  -7 -10  13       40.92       34.57     18.34 o 
  -6 -10  13      203.58      217.80     41.87 o 
  -5 -10  13       11.63       34.91     17.39 o 
  -4 -10  13      291.60      320.68     70.31 o 
  -3 -10  13       54.61       46.21     24.92 o 
  -2 -10  13        0.32       11.33     16.92 o 
  -1 -10  13      169.75      128.60     25.41 o 
   0 -10  13       15.05       10.17     10.49 o 
   1 -10  13       24.46       19.65     14.81 o 
   2 -10  13      153.58      142.71     59.35 o 
   3 -10  13        1.22        9.74      8.38 o 
   4 -10  13       18.94       10.14     10.94 o 
 -11  -9  13       20.20       16.01     13.30 o 
 -10  -9  13       74.65       82.77     50.96 o 
  -9  -9  13       32.22       37.16     21.73 o 
  -8  -9  13      131.70      149.95     25.19 o 
  -7  -9  13       17.11       10.91     12.65 o 
  -6  -9  13      254.86      285.20     36.22 o 
  -5  -9  13      182.52      241.29     53.32 o 
  -4  -9  13       33.72       34.81     17.07 o 
  -3  -9  13      169.79      131.43     47.08 o 
  -2  -9  13       38.79       47.83     15.40 o 
  -1  -9  13       11.26       24.67     14.94 o 
   0  -9  13       50.56       60.17     15.60 o 
   1  -9  13       15.49       15.05     15.52 o 
   2  -9  13       11.08       13.52     11.14 o 
   3  -9  13       71.62       53.87     20.97 o 
   4  -9  13        9.27       12.76      9.51 o 
 -12  -8  13       15.85       11.90     21.37 o 
 -11  -8  13       35.78       24.71     26.87 o 
 -10  -8  13      224.15      234.74     36.20 o 
  -9  -8  13       26.14       19.70     26.17 o 
  -8  -8  13      207.66      215.15     52.24 o 
  -7  -8  13      123.95      164.78     29.26 o 
  -6  -8  13        0.35       25.12     16.29 o 
  -5  -8  13       95.36      125.94     24.36 o 
  -4  -8  13      140.80      128.24     29.38 o 
  -3  -8  13       46.29       64.53     39.30 o 
  -2  -8  13      214.98      247.36     63.94 o 
  -1  -8  13        6.28       12.94     11.24 o 
   0  -8  13      104.71       92.29     28.59 o 
   1  -8  13       35.15       37.23     16.80 o 
   2  -8  13       60.97       48.86     11.38 o 
   3  -8  13       32.11       35.54     11.98 o 
   4  -8  13        7.34       17.34      9.11 o 
 -12  -7  13      135.61       98.22     63.35 o 
 -11  -7  13       34.07       18.10     12.25 o 
 -10  -7  13       55.56       35.57     16.71 o 
  -9  -7  13      230.31      166.24    104.21 o 
  -8  -7  13       47.55       32.70     14.72 o 
  -7  -7  13      124.84      108.76     23.72 o 
  -6  -7  13       57.61       37.13     16.68 o 
  -5  -7  13       19.22       20.05     22.00 o 
  -4  -7  13      207.44      205.48     30.46 o 
  -3  -7  13        1.08        8.83      9.92 o 
  -2  -7  13      112.44      102.80     21.26 o 
  -1  -7  13       40.93       65.60     23.85 o 
   0  -7  13      284.41      208.12     54.86 o 
   1  -7  13       94.60      114.60     19.34 o 
   2  -7  13       28.34       33.44      9.96 o 
   3  -7  13        0.12        1.81     17.61 o 
   4  -7  13       28.27       29.66     26.45 o 
 -12  -6  13      104.50       19.70     40.72 o 
 -11  -6  13      265.94      282.84     44.27 o 
 -10  -6  13        3.11        5.64      8.21 o 
  -9  -6  13      380.77      480.82     50.54 o 
  -8  -6  13      294.05      173.90     61.50 o 
  -7  -6  13       20.50       14.25      6.69 o 
  -6  -6  13      171.44      168.06     23.96 o 
  -5  -6  13       49.65       43.86     10.57 o 
  -4  -6  13       69.64       80.73     16.02 o 
  -3  -6  13      191.09      166.80     38.61 o 
  -2  -6  13      207.09      107.48     71.84 o 
  -1  -6  13      364.24      346.60     32.49 o 
   0  -6  13       34.51       41.71     13.22 o 
   1  -6  13        3.60       10.16      7.63 o 
   2  -6  13        3.13        0.00     16.01 o 
   3  -6  13        2.02       16.29     16.71 o 
   4  -6  13       15.57       23.74     19.49 o 
 -12  -5  13       22.78       14.69     14.48 o 
 -11  -5  13      120.97      101.15     55.48 o 
 -10  -5  13      160.55      132.40     51.65 o 
  -9  -5  13       33.33       10.97      5.44 o 
  -8  -5  13      238.36      196.38     55.41 o 
  -7  -5  13       18.63       20.57      9.19 o 
  -6  -5  13      117.13       58.05     20.53 o 
  -5  -5  13       91.79      138.54     40.26 o 
  -4  -5  13        1.99        5.47      3.67 o 
  -3  -5  13      260.86      261.33     65.50 o 
  -2  -5  13       17.63       17.43     10.00 o 
  -1  -5  13       15.65       27.82     11.80 o 
   0  -5  13       83.02      100.03     26.31 o 
   1  -5  13       44.75       44.62     27.36 o 
   2  -5  13       14.06       26.94     25.06 o 
   3  -5  13        3.36       12.81     19.00 o 
   4  -5  13        1.17       18.31     18.52 o 
 -13  -4  13       19.17        8.14      9.54 o 
 -12  -4  13      143.80      121.96     47.34 o 
 -11  -4  13        7.40        9.26     12.88 o 
 -10  -4  13       91.98       52.56     35.57 o 
  -9  -4  13       28.91       22.78      9.75 o 
  -8  -4  13       43.80       28.62      9.00 o 
  -7  -4  13      186.28      147.09     23.63 o 
  -6  -4  13       10.75        9.58      8.87 o 
  -5  -4  13       12.02       13.90      5.98 o 
  -4  -4  13       55.91       35.84     21.95 o 
  -3  -4  13       24.22       24.30     13.99 o 
  -2  -4  13       34.74       58.20     20.33 o 
  -1  -4  13       48.86       48.10     27.01 o 
   0  -4  13       21.36       40.72     29.03 o 
   1  -4  13      120.10      142.78     40.10 o 
   2  -4  13       17.13        9.47     18.93 o 
   3  -4  13        0.27        4.66     12.32 o 
 -12  -3  13       44.24       24.57     18.80 o 
 -11  -3  13        5.32        8.35      9.26 o 
 -10  -3  13      226.88      188.72     70.52 o 
  -9  -3  13      156.70       87.67     33.69 o 
  -8  -3  13        9.65       16.78     12.81 o 
  -7  -3  13       30.80       19.32     10.35 o 
  -6  -3  13      269.04      330.72     68.99 o 
  -5  -3  13       16.97       10.73      6.50 o 
  -4  -3  13      176.59      208.49     38.64 o 
  -3  -3  13       63.82       51.24     26.17 o 
  -2  -3  13       37.93       37.66     24.30 o 
  -1  -3  13       48.26       58.82     22.83 o 
   0  -3  13       12.67       23.88     13.30 o 
   1  -3  13      274.43      221.79    104.63 o 
   2  -3  13       12.83        8.84     11.83 o 
   3  -3  13       11.11       10.79     22.07 o 
 -11  -2  13      468.89      602.37     75.18 o 
 -10  -2  13       12.06       18.73     15.52 o 
  -9  -2  13       34.14       26.25     12.14 o 
  -8  -2  13      154.87      116.04     47.96 o 
  -7  -2  13       59.83       38.35     11.82 o 
  -6  -2  13      415.00      416.15     83.95 o 
  -5  -2  13      174.94      171.88     68.22 o 
  -4  -2  13       15.56       12.04     15.59 o 
  -3  -2  13      181.78      211.07     32.72 o 
  -2  -2  13        0.67       42.95     28.19 o 
  -1  -2  13        0.61       30.84     22.42 o 
   0  -2  13       18.05       25.76     22.76 o 
   1  -2  13        8.63       11.35     11.70 o 
   2  -2  13        0.46       11.00     21.09 o 
 -10  -1  13      207.50      209.19     66.83 o 
  -9  -1  13        0.04       14.34     13.57 o 
  -8  -1  13      219.51      236.06     66.13 o 
  -7  -1  13      108.20       74.14     32.20 o 
  -6  -1  13       26.62       21.93     18.73 o 
  -5  -1  13       29.35       43.23     15.31 o 
  -4  -1  13       15.30        2.44     13.02 o 
  -3  -1  13        9.65       34.11     27.36 o 
  -2  -1  13        0.40       26.24     18.45 o 
  -1  -1  13       13.60       11.90     12.39 o 
   0  -1  13       23.98       19.00     25.48 o 
   1  -1  13       46.54       24.85     18.17 o 
  -9   0  13       36.59       44.00     20.12 o 
  -8   0  13      100.62       74.07     38.50 o 
  -7   0  13       94.96       84.37     34.25 o 
  -6   0  13        0.16       16.71     16.29 o 
  -5   0  13       36.31       46.43     24.50 o 
  -4   0  13       67.75       92.73     33.14 o 
  -3   0  13        1.87        5.08      8.70 o 
  -2   0  13       82.58       83.05     46.43 o 
  -1   0  13        0.07       13.64     23.81 o 
   0   0  13        0.16        8.49     17.54 o 
  -8   1  13        4.80        6.33      7.94 o 
  -7   1  13       32.89       56.25     26.17 o 
  -6   1  13        7.17       36.69     18.80 o 
  -5   1  13       24.81       38.84     20.33 o 
  -4   1  13      182.38      137.49     80.40 o 
  -3   1  13      105.51       91.68     43.65 o 
  -2   1  13       25.34       32.58     17.33 o 
  -1   1  13        4.19       10.02     20.88 o 
  -7   2  13        0.07        5.71     10.86 o 
  -6   2  13       29.16       39.96     14.83 o 
  -5   2  13        3.81        6.96     15.04 o 
  -4   2  13        0.16        3.55     10.58 o 
  -3   2  13        0.82        1.95     14.06 o 
  -5 -13  14       53.95       42.82     18.92 o 
  -4 -13  14       14.99       12.89     11.73 o 
  -3 -13  14        0.43       11.67     13.73 o 
  -2 -13  14        3.74        8.89     11.43 o 
  -1 -13  14        0.23       28.75     20.61 o 
   0 -13  14        0.07       15.27     11.96 o 
  -7 -12  14       60.44       37.81     24.75 o 
  -6 -12  14       14.54       27.99     17.33 o 
  -5 -12  14        4.32       23.30     17.70 o 
  -4 -12  14        1.94       26.77     15.18 o 
  -3 -12  14       36.94       26.23     16.95 o 
  -2 -12  14       22.95       22.03     11.84 o 
  -1 -12  14       67.34       69.33     20.55 o 
   0 -12  14       16.08       11.12     12.98 o 
   1 -12  14        0.39       13.00     12.60 o 
  -8 -11  14       10.43        4.71     10.01 o 
  -7 -11  14       52.64       50.27     17.87 o 
  -6 -11  14       49.88       55.82     18.01 o 
  -5 -11  14        6.66       14.32     13.94 o 
  -4 -11  14       52.67       61.16     34.42 o 
  -3 -11  14       38.43       53.51     17.47 o 
  -2 -11  14        6.45       24.62     12.64 o 
  -1 -11  14       72.37       45.95     20.38 o 
   0 -11  14       36.04       39.89     17.00 o 
   1 -11  14       17.92        6.02      8.83 o 
   2 -11  14       29.37       35.92     13.68 o 
  -9 -10  14       41.15       21.61     17.25 o 
  -8 -10  14       23.71       19.21     14.89 o 
  -7 -10  14       14.24       26.89     13.87 o 
  -6 -10  14        9.67       18.37     11.27 o 
  -5 -10  14        3.05       14.82     17.59 o 
  -4 -10  14        2.43       32.72     17.96 o 
  -3 -10  14        6.04       10.20      7.69 o 
  -2 -10  14       16.81       24.02     15.24 o 
  -1 -10  14        1.09       15.02     10.56 o 
   0 -10  14       40.94       38.60     15.40 o 
   1 -10  14        2.86       20.74     13.98 o 
   2 -10  14       16.13       25.33     12.95 o 
 -10  -9  14       64.49       20.49     11.88 o 
  -9  -9  14       44.45       18.19     14.62 o 
  -8  -9  14        0.02       11.52     12.24 o 
  -7  -9  14       24.70       24.26     14.61 o 
  -6  -9  14        0.04       16.67     12.19 o 
  -5  -9  14       41.32       45.74     17.75 o 
  -4  -9  14        0.09        3.30      7.07 o 
  -3  -9  14       23.38       14.45      9.82 o 
  -2  -9  14       13.96        3.79      5.81 o 
  -1  -9  14        9.91       30.97     16.99 o 
   0  -9  14       15.33       17.15     11.50 o 
   1  -9  14        2.70       14.79     13.19 o 
   2  -9  14        9.38       16.95      9.52 o 
   3  -9  14       14.90       22.35     16.29 o 
 -11  -8  14      102.04       24.71     36.69 o 
 -10  -8  14       11.61       14.27     12.60 o 
  -9  -8  14       39.79       35.27     19.56 o 
  -8  -8  14       21.60       30.98     14.79 o 
  -7  -8  14        1.88       17.31     10.09 o 
  -6  -8  14        7.20        0.08      9.22 o 
  -5  -8  14       23.03       14.48     11.73 o 
  -4  -8  14       11.11       21.68     13.01 o 
  -3  -8  14        9.19       20.55     12.88 o 
  -2  -8  14       58.65       34.82     19.21 o 
  -1  -8  14       22.80       21.29     15.94 o 
   0  -8  14        2.85       11.71     13.26 o 
   1  -8  14        4.99       13.31      7.54 o 
   2  -8  14       11.19       12.81     16.64 o 
   3  -8  14        9.50        1.81     18.80 o 
 -11  -7  14       92.03       66.27     24.57 o 
 -10  -7  14        7.24       17.33     15.04 o 
  -9  -7  14       18.01       22.73     13.89 o 
  -8  -7  14        7.68        8.02     10.29 o 
  -7  -7  14       11.05        4.37      3.74 o 
  -6  -7  14      155.56      129.67     32.86 o 
  -5  -7  14        0.31        5.54     10.69 o 
  -4  -7  14        1.94       10.20     13.47 o 
  -3  -7  14        2.77        3.72      9.50 o 
  -2  -7  14        3.34        7.16      7.02 o 
  -1  -7  14        2.54        0.00      6.13 o 
   0  -7  14        0.41       14.06     16.99 o 
   1  -7  14        3.21        6.13     17.12 o 
   2  -7  14       34.37       24.92     21.72 o 
   3  -7  14        1.02       39.40     31.81 o 
 -12  -6  14       40.54       16.92     14.13 o 
 -11  -6  14        0.99        5.22     12.95 o 
 -10  -6  14       16.59       10.16     14.62 o 
  -9  -6  14        0.26       21.23     13.57 o 
  -8  -6  14       10.90       22.95     12.98 o 
  -7  -6  14        0.58       11.29      7.42 o 
  -6  -6  14        6.34       25.70     15.49 o 
  -5  -6  14       24.03       17.90      9.43 o 
  -4  -6  14       25.73       20.23     12.56 o 
  -3  -6  14       30.01       29.56     12.47 o 
  -2  -6  14       16.54        8.50      8.46 o 
  -1  -6  14       27.82       15.59      9.82 o 
   0  -6  14      106.36       88.27     39.54 o 
   1  -6  14       29.60       33.00     22.97 o 
   2  -6  14        0.31       27.29     25.27 o 
 -12  -5  14        6.57        7.03      8.01 o 
 -11  -5  14       32.22       37.31     14.83 o 
 -10  -5  14       24.29       29.52     16.01 o 
  -9  -5  14       14.89       20.05     21.93 o 
  -8  -5  14        2.73       20.81     13.30 o 
  -7  -5  14        7.10       18.18     11.91 o 
  -6  -5  14        0.65        8.76      6.23 o 
  -5  -5  14        7.68        3.32      5.05 o 
  -4  -5  14        6.25       12.21      8.13 o 
  -3  -5  14       19.50       31.12     20.12 o 
  -2  -5  14       74.90       99.34     39.33 o 
  -1  -5  14       21.17       31.47     23.74 o 
   0  -5  14        8.24       30.56     17.40 o 
   1  -5  14       37.97       50.75     20.95 o 
   2  -5  14       56.05       31.60     31.74 o 
 -12  -4  14        0.02       12.88      8.28 o 
 -11  -4  14       51.68       39.68     19.14 o 
 -10  -4  14        0.06        5.15     11.90 o 
  -9  -4  14       36.06       20.12     16.78 o 
  -8  -4  14       23.01       14.72     13.75 o 
  -7  -4  14       18.85       24.82     10.86 o 
  -6  -4  14       11.75        4.66     13.02 o 
  -5  -4  14       59.75       50.47     18.93 o 
  -4  -4  14        6.23       15.80     22.28 o 
  -3  -4  14       16.71       14.90     22.42 o 
  -2  -4  14        0.99        0.00     14.34 o 
  -1  -4  14       18.65        6.40     14.48 o 
   0  -4  14       21.06       35.92     25.76 o 
   1  -4  14       14.86       16.50     16.92 o 
 -11  -3  14       46.60       14.34     13.57 o 
 -10  -3  14      115.65      124.05     46.99 o 
  -9  -3  14        9.60        0.14      8.70 o 
  -8  -3  14        1.14       11.63     17.47 o 
  -7  -3  14        3.20        6.54     12.60 o 
  -6  -3  14       36.12       44.34     23.81 o 
  -5  -3  14        5.06        5.22     11.49 o 
  -4  -3  14        0.92        0.00     14.20 o 
  -3  -3  14        6.14       10.02     15.59 o 
  -2  -3  14        8.18       21.86     20.81 o 
  -1  -3  14       35.88       69.68     32.16 o 
   0  -3  14       17.33       14.55     12.53 o 
   1  -3  14       30.67       49.56     25.34 o 
 -11  -2  14       47.00       19.14     10.79 o 
 -10  -2  14       21.36       32.02     19.77 o 
  -9  -2  14       62.34       42.46     29.93 o 
  -8  -2  14       12.55       10.65     13.71 o 
  -7  -2  14       17.99       43.09     15.73 o 
  -6  -2  14        4.34        8.91     12.04 o 
  -5  -2  14       54.23       49.77     25.06 o 
  -4  -2  14       90.78      118.90     25.76 o 
  -3  -2  14        1.50       43.93     22.00 o 
  -2  -2  14       14.58       42.12     28.26 o 
  -1  -2  14       23.91       42.05     25.62 o 
   0  -2  14       48.91       23.25     15.87 o 
  -9  -1  14       56.49       73.93     16.15 o 
  -7  -1  14        0.15        6.47     10.16 o 
  -6  -1  14       20.83       18.03     17.75 o 
  -5  -1  14       12.26        9.68      5.85 o 
  -4  -1  14       28.75       31.05     21.37 o 
  -3  -1  14        9.46       14.34     18.52 o 
  -2  -1  14       25.63       12.95     16.08 o 
  -1  -1  14        0.73       34.95     27.71 o 
  -8   0  14        2.88       12.74     11.76 o 
  -7   0  14       10.38       17.19     16.85 o 
  -6   0  14       12.87       24.02     17.61 o 
  -5   0  14        8.13       11.83     12.46 o 
  -4   0  14        4.22       25.69     23.67 o 
  -3   0  14        7.45       22.97     21.02 o 
  -2   0  14       60.47       49.22     23.95 o 
  -7   1  14        6.78       13.37     14.83 o 
  -6   1  14       13.83        3.13     10.86 o 
  -5   1  14        1.93       10.37     19.77 o 
  -4   1  14        0.98        9.75     12.60 o 
  -5 -12  15       60.24       66.62     29.79 o 
  -4 -12  15        3.05       16.14     14.48 o 
  -3 -12  15        2.18       16.86     14.08 o 
  -2 -12  15       18.01        7.93     11.53 o 
  -7 -11  15        0.42       29.91     16.45 o 
  -6 -11  15        4.24       16.13     15.22 o 
  -5 -11  15      195.41      151.55     36.38 o 
  -4 -11  15       37.31       24.00     16.84 o 
  -3 -11  15       12.69       12.99      9.61 o 
  -2 -11  15      160.52      159.58     31.22 o 
  -1 -11  15       29.05       51.90     16.67 o 
   0 -11  15       57.19       39.24     16.01 o 
  -8 -10  15        6.18        6.85     10.85 o 
  -7 -10  15        0.36       18.92     11.50 o 
  -6 -10  15       60.44       90.86     21.98 o 
  -5 -10  15       56.26       38.31     16.84 o 
  -4 -10  15      230.26      223.11     42.78 o 
  -3 -10  15       21.30       11.01     13.40 o 
  -2 -10  15       70.91       88.88     19.00 o 
  -1 -10  15      124.75       66.06     36.38 o 
   0 -10  15       15.25       31.87     15.04 o 
  -9  -9  15        1.34       10.78     11.54 o 
  -8  -9  15        7.37       18.32     12.95 o 
  -7  -9  15        1.16        5.78      9.24 o 
  -6  -9  15       26.86       26.02     17.09 o 
  -5  -9  15        1.97       11.93     12.11 o 
  -4  -9  15      111.46       96.18     23.68 o 
  -3  -9  15      107.30      120.29     27.46 o 
  -2  -9  15        3.67        7.31      7.97 o 
  -1  -9  15       74.35       73.30     51.44 o 
   0  -9  15        0.66        0.00     10.44 o 
   1  -9  15        1.66        6.68     21.79 o 
 -10  -8  15       28.29       20.14     10.59 o 
  -9  -8  15        6.42        6.70      8.49 o 
  -8  -8  15       29.36       29.16     17.51 o 
  -7  -8  15       17.56       25.96     14.86 o 
  -6  -8  15       11.29       13.50     12.10 o 
  -5  -8  15       11.54       17.39     12.11 o 
  -4  -8  15        6.39       19.32      9.15 o 
  -3  -8  15       87.75       63.84     17.30 o 
  -2  -8  15      117.01      149.18     67.04 o 
  -1  -8  15       55.76       38.71     16.50 o 
   0  -8  15      137.08      126.84     79.36 o 
   1  -8  15        8.29       17.33     16.85 o 
 -10  -7  15       62.87       21.15     13.44 o 
  -9  -7  15      140.88      128.90     39.08 o 
  -8  -7  15       22.52       14.87     11.51 o 
  -7  -7  15        1.64        6.65      7.82 o 
  -6  -7  15        4.93        9.01      7.49 o 
  -5  -7  15       12.52       15.41     10.50 o 
  -4  -7  15      177.03      129.41     79.22 o 
  -3  -7  15       98.31      126.35     69.61 o 
  -2  -7  15       33.49       67.80     34.46 o 
  -1  -7  15        4.04       15.18     11.42 o 
   0  -7  15      115.91      141.04     33.55 o 
   1  -7  15       59.38       17.75     31.81 o 
 -10  -6  15        0.09       10.16     13.99 o 
  -9  -6  15       80.78       68.23     18.46 o 
  -8  -6  15      126.40      119.08     18.23 o 
  -7  -6  15        0.09       11.95     10.20 o 
  -6  -6  15       14.90        8.63     12.60 o 
  -5  -6  15       34.98       38.77     19.56 o 
  -4  -6  15      119.53      122.03     51.79 o 
  -3  -6  15      376.91      437.17     96.48 o 
  -2  -6  15       11.00       32.23     17.54 o 
  -1  -6  15      160.38      137.00     75.46 o 
   0  -6  15       45.83       13.30     18.38 o 
 -11  -5  15        2.93        4.39      6.96 o 
 -10  -5  15        0.77        0.00      8.70 o 
  -8  -5  15      109.98      115.98     39.33 o 
  -7  -5  15       17.78       16.36     16.64 o 
  -6  -5  15       19.46       22.35     21.37 o 
  -5  -5  15      158.51      125.10     58.27 o 
  -4  -5  15        1.26       11.00     13.64 o 
  -3  -5  15      288.90      423.53     63.14 o 
  -2  -5  15       54.86       76.02     24.16 o 
  -1  -5  15       39.03       54.79     28.33 o 
   0  -5  15      256.75      230.91     78.94 o 
 -11  -4  15        0.04        0.63      4.94 o 
 -10  -4  15        6.90        5.99      6.82 o 
  -9  -4  15       64.20       48.52     25.48 o 
  -8  -4  15       16.41       14.76     16.15 o 
  -7  -4  15       30.04       46.29     29.31 o 
  -6  -4  15       16.53       21.44     17.68 o 
  -5  -4  15      317.81      404.80     59.87 o 
  -4  -4  15      194.99      251.58     42.81 o 
  -3  -4  15       29.68       39.40     30.14 o 
  -2  -4  15       99.60      146.54     37.10 o 
  -1  -4  15       45.98       74.07     24.64 o 
 -10  -3  15       81.04       33.41     23.46 o 
  -9  -3  15       11.30       31.05     18.80 o 
  -8  -3  15       15.99       29.10     15.87 o 
  -7  -3  15        0.97        3.76     14.06 o 
  -6  -3  15       17.01       21.16     17.19 o 
  -5  -3  15       23.16       12.53     21.51 o 
  -4  -3  15      231.08      213.78     85.90 o 
  -2  -3  15       14.16       26.11     23.18 o 
  -9  -2  15        8.92        1.81      8.70 o 
  -8  -2  15       60.43      115.63     27.64 o 
  -7  -2  15        1.90        7.38     14.13 o 
  -6  -2  15       90.90       78.66     40.31 o 
  -5  -2  15      117.66       99.27     32.09 o 
  -4  -2  15       20.05       16.64     15.59 o 
  -3  -2  15       59.71       74.42     33.69 o 
  -8  -1  15       31.14       73.09     19.28 o 
  -7  -1  15       36.30       46.99     17.47 o 
  -6  -1  15        3.36        6.96     11.63 o 
  -5  -1  15       95.97      116.18     52.56 o 
  -5 -10  16       32.10       47.90     18.73 o 
  -4 -10  16        4.87        9.55      7.41 o 
  -3 -10  16       95.69      132.82     37.38 o 
  -7  -9  16       79.74      102.09     32.45 o 
  -6  -9  16       19.16       51.71     20.33 o 
  -5  -9  16       43.51       42.39     25.62 o 
  -4  -9  16      108.59      128.99     36.90 o 
  -3  -9  16        0.65        4.25     13.64 o 
  -8  -8  16       45.71       44.32     17.16 o 
  -7  -8  16       21.19       23.81     19.42 o 
  -6  -8  16      184.72      113.89     76.16 o 
  -5  -8  16       15.96       29.52     23.74 o 
  -4  -8  16       45.66       45.88     39.12 o 
  -3  -8  16       38.94       73.86     38.08 o 
  -2  -8  16       63.80       38.01     29.31 o 
  -8  -7  16       81.39       45.67     41.91 o 
  -7  -7  16        1.68       10.37     10.23 o 
  -6  -7  16      225.67      156.91     84.30 o 
  -5  -7  16      276.23      283.47     95.93 o 
  -4  -7  16       13.41        0.00     18.31 o 
  -3  -7  16       55.33       52.00     40.17 o 
  -2  -7  16        3.25        6.27     13.51 o 
  -8  -6  16       24.81       34.74     20.88 o 
  -7  -6  16       50.08       19.98     32.16 o 
  -6  -6  16       27.47       27.71     26.45 o 
  -5  -6  16      586.86      746.54    127.53 o 
  -4  -6  16      161.04      129.76     56.67 o 
  -3  -6  16       45.55       44.20     32.16 o 
  -8  -5  16        0.03        0.00     16.36 o 
  -7  -5  16       13.40       22.35     24.09 o 
  -6  -5  16        7.81       16.29     14.27 o 
  -5  -5  16      243.92      185.66     75.74 o 
  -4  -5  16      328.94      354.61     63.14 o 
  -3  -5  16        9.56       20.81     23.25 o 
  -7  -4  16       23.32        9.75     16.71 o 
  -6  -4  16       53.40       55.55     18.73 o 
  -5  -4  16       33.30       41.91     31.81 o 
                                                 
